# Supplementary material for: Impact of Probiotic B. infantis EVC001 Feeding in Premature Infants on the Gut Microbiome, Nosocomially Acquired Antibiotic Resistance, and Enteric Inflammation
Source: Front Pediatr. 2021 Feb 16;9:618009. doi: 10.3389/fped.2021.618009 (PMC7921802; doi:10.3389/fped.2021.618009)
Supplement: Supplementary file 2 [file Table_2.XLSX]

## Sheet: Shannon.csv
Sample ID	Subject ID	Probiotic	Day Of Life	Shannon Diversity Index
SAMPLE13	304	no	0	0.128005
SAMPLE19	303	no	5	0.263133
SC00XD	58	yes	58	0.814737
SC0AT0	308	yes	16	0.123684
SC0M2G	X1	yes	25	1.47496
SC0NRG	19	yes	33	0.708156
SC0PIV	54	yes	27	0.991269
SC0S93	321	no	13	1.99622
SC0SQM	56	yes	19	1.02937
SC11K7	311	yes	43	1.35105
SC11U1	54	yes	22	0.465682
SC17DU	38	no	14	1.40272
SC1AR3	53	yes	15	1.6878
SC1CU6	32	yes	19	1.1988
SC1G28	30	yes	26	0.668006
SC1JUY	X2	yes	55	1.83331
SC1LK2	40	yes	33	0.866253
SC1MHQ	331	no	12	7.7497e-05
SC1OP8	53	yes	34	1.29183
SC1PGF	X1	yes	16	0.397049
SC1TTB	X2	yes	30	1.29955
SC1US2	301	no	99	2.58889
SC1WBX	32	yes	103	2.80169
SC1ZKT	41	yes	32	1.81867
SC1ZQ9	18	yes	82	1.94983
SC21R3	19	yes	24	0.999514
SC21Z4	42	yes	33	1.61701
SC25VE	315	no	31	2.6516
SC2BDZ	X3	yes	52	1.61269
SC2EFK	X2	yes	59	0.970786
SC2QA7	320	no	20	1.69254
SC33L8	21	yes	58	1.48388
SC36VF	335	yes	10	1.37968
SC380M	48	yes	35	1.6688
SC39M9	320	no	8	1.43713
SC3GLG	334	no	8	0.946743
SC3IZL	56	yes	14	1.36658
SC3Q9B	317	no	8	1.47816
SC3U3G	58	yes	63	1.66496
SC3UN9	41	yes	16	0.983817
SC3W9N	311	yes	29	1.22682
SC3Z8V	53	yes	27	1.22516
SC42CF	19	yes	20	1.95108
SC48DN	20	no	99	1.02665
SC4EAJ	21	yes	31	0.663048
SC4IQB	308	yes	58	1.88038
SC4Z0D	325	no	7	0.736251
SC53N2	X1	yes	9	0.36138
SC5890	323	no	2	0.809386
SC5GAH	65	yes	18	0.592035
SC5SW3	X1	yes	30	0.740187
SC5YUP	312	no	17	1.83759
SC5YYW	322	no	6	1.06825
SC6A8Y	56	yes	26	1.04214
SC6AEP	58	yes	83	2.38451
SC6X2N	19	yes	55	1.77884
SC7BIB	49	yes	30	1.86863
SC7EBB	X3	yes	40	1.52964
SC7N1N	X1	yes	23	0.648908
SC7QLH	54	yes	36	0.513907
SC7XMY	32	yes	14	1.61378
SC7XNL	43	yes	20	2.13302
SC7Y3S	20	no	85	1.02254
SC84HZ	334	no	13	0.807164
SC85MM	42	yes	47	1.94682
SC87ON	301	no	80	2.59461
SC88L2	58	yes	86	2.37956
SC8B37	50	yes	65	3.18744
SC8BVJ	49	yes	51	2.42237
SC8C0Y	31	no	6	0.814155
SC8FJ8	65	yes	17	0.333567
SC8KRA	66	yes	1	0.903208
SC8MTT	34	no	4	1.52486
SC946H	28	yes	30	2.14095
SC9AHY	47	no	8	2.29348
SC9ED4	20	no	91	0.978774
SC9JUG	316	no	2	1.07779
SC9MVH	40	yes	17	1.03513
SC9TI5	X3	yes	41	1.862
SC9TWJ	58	yes	51	1.78638
SC9XUV	58	yes	85	2.2824
SC9Y09	49	yes	38	1.93993
SCA6DM	21	yes	30	0.375377
SCA6UD	336	no	21	0.824764
SCAEWM	36	no	9	0.112282
SCAF2V	43	yes	13	2.01612
SCAF63	X1	yes	18	0.345228
SCALF9	66	yes	22	1.76142
SCALX2	319	no	7	2.02543
SCAO5D	330	no	8	1.90025
SCAQ0C	54	yes	34	0.570041
SCARBU	46	no	6	1.03065
SCARBY	53	yes	36	0.875927
SCAVP1	18	yes	36	0.646376
SCAVVE	331	no	14	1.98335
SCB2WX	320	no	13	2.01371
SCBCZW	324	no	5	2.04289
SCBDRR	42	yes	20	0.368418
SCBEVP	336	no	7	0.954212
SCBG77	302	yes	15	0.857254
SCBN00	308	yes	16	0.343437
SCBOOA	39	yes	62	2.70505
SCBSC7	24	yes	30	1.43773
SCC3Q0	56	yes	35	0.992476
SCCHHY	19	yes	37	1.49989
SCCK0E	44	no	0	1.78241
SCCR98	56	yes	47	0.426163
SCCVCU	X3	yes	32	1.03524
SCCVQ9	22	no	18	0.720734
SCCXRJ	20	no	57	1.49159
SCDBGG	310	no	3	0.188654
SCDG1Q	61	no	16	2.23863
SCDO3G	39	yes	13	1.88958
SCDZS3	311	yes	17	1.03962
SCE5PL	39	yes	12	1.82308
SCE5Q2	32	yes	6	0.298859
SCEBF0	20	no	69	1.17845
SCEIFH	53	yes	16	1.29587
SCEQVG	65	yes	9	1.18143
SCESWT	324	no	12	2.11509
SCEURO	41	yes	65	1.58422
SCEUWO	23	no	5	0.637586
SCEVFR	56	yes	47	0.366062
SCEXA4	310	no	7	1.54183
SCF0LE	X2	yes	34	1.09851
SCF40P	X5	yes	15	1.91918
SCF52I	317	no	13	1.47709
SCF9LZ	334	no	5	0.0446209
SCFARZ	40	yes	39	0.908396
SCFCD4	18	yes	125	2.54401
SCFG13	314	no	3	1.11938
SCFG8L	32	yes	29	1.82922
SCFJ7B	301	no	73	2.3589
SCFT7G	311	yes	17	1.17859
SCG5Q5	302	yes	13	1.10595
SCGAAT	X5	yes	18	1.82896
SCGG8W	301	no	85	2.36888
SCGGEF	57	no	38	0.842527
SCGI08	34	no	4	1.21741
SCGIWB	49	yes	44	2.24349
SCGJ62	21	yes	45	1.49456
SCGLYJ	19	yes	60	1.95873
SCGM0I	312	no	19	2.05913
SCH5R8	308	yes	26	1.16462
SCH69E	308	yes	44	1.60902
SCH6M7	40	yes	47	1.00181
SCH94J	24	yes	7	0.894416
SCHG9V	58	yes	76	2.65889
SCHGS7	307	no	20	1.33475
SCHID9	32	yes	61	2.55476
SCHMN0	X2	yes	22	1.40156
SCHNO5	41	yes	65	1.76681
SCHUQW	22	no	7	1.22035
SCHZI7	303	no	15	1.9157
SCI3JW	302	yes	20	1.12076
SCI86H	308	yes	24	0.249486
SCI9U4	64	no	6	1.57545
SCIBEE	22	no	13	2.08947
SCIBLC	21	yes	67	1.35791
SCICSL	21	yes	22	0.108181
SCIVYO	32	yes	33	1.40088
SCIW0B	X1	yes	11	0.445286
SCIY05	27	no	22	2.29938
SCIYKK	43	yes	18	2.04496
SCJ4BV	334	no	6	1.09579
SCJ98Y	336	no	8	1.2804
SCJOD4	58	yes	72	2.41643
SCJVRJ	42	yes	17	0.663669
SCJXCI	23	no	6	1.09609
SCK23T	39	yes	42	1.98907
SCKA1D	32	yes	7	1.51434
SCKBTN	21	yes	58	1.55504
SCKCHY	X3	yes	62	1.79775
SCKFS1	21	yes	42	1.47283
SCKQCW	X5	yes	10	1.92857
SCKYOS	61	no	9	1.47669
SCKZY3	25	yes	15	1.8037
SCL6L2	17	no	5	1.71422
SCL728	66	yes	19	1.78806
SCL8K0	41	yes	18	0.988884
SCL98W	311	yes	45	1.25086
SCLAZR	324	no	11	1.38233
SCLKWP	23	no	6	1.99386
SCLUDJ	308	yes	53	2.43547
SCM60S	X5	yes	22	1.75228
SCMGY8	X3	yes	55	2.73067
SCMKWD	47	no	10	1.98366
SCMPZ7	42	yes	14	0.78986
SCMS7O	315	no	24	1.77148
SCMU0P	41	yes	25	1.67887
SCMWCS	306	no	21	2.98076
SCMYK1	58	yes	62	0.91692
SCN0AI	328	no	20	1.23874
SCN6I2	66	yes	19	1.43108
SCN8ZX	58	yes	62	0.965379
SCNREW	X2	yes	41	1.46403
SCNXZN	312	no	10	1.03558
SCO2JE	X2	yes	64	1.56412
SCO5VC	X3	yes	34	1.18223
SCOG6S	24	yes	35	1.42034
SCOMWE	43	yes	32	2.94368
SCOOTO	302	yes	23	0.979793
SCOPCH	56	yes	33	1.42598
SCOVEG	334	no	10	0.943729
SCP667	20	no	90	1.12383
SCPDQZ	330	no	15	2.82616
SCPDXK	X2	yes	54	1.49809
SCPDXS	24	yes	44	1.83533
SCPHCH	20	no	104	1.20959
SCPIOW	56	yes	40	1.6339
SCPJV9	20	no	62	1.1478
SCPL0O	301	no	71	2.73331
SCPM1S	19	yes	31	0.970175
SCPOQI	37	no	5	1.00018
SCPVY4	31	no	1	0.21103
SCQVK5	330	no	7	2.40223
SCQWFT	24	yes	14	1.22408
SCR7DJ	32	yes	36	1.47019
SCR7OX	X2	yes	35	1.30796
SCRFPF	X5	yes	8	1.91174
SCRJ9E	41	yes	42	2.34198
SCRJKI	X2	yes	20	1.92914
SCROKL	57	no	30	2.24961
SCS2M9	43	yes	5	1.81879
SCSALN	329	no	2	0.476673
SCSHJY	37	no	10	0.737429
SCSHTD	56	yes	49	0.535816
SCSS4U	318	no	59	1.96815
SCSSNX	27	no	23	2.03982
SCSWNB	308	yes	65	1.86035
SCT0NV	X3	yes	20	0.0342754
SCTFPU	25	yes	44	0.965868
SCTGMM	X2	yes	62	1.64858
SCTJUP	X5	yes	12	1.66419
SCTNH3	48	yes	30	1.67488
SCTR44	62	no	1	1.25884
SCTU41	336	no	9	0.826065
SCTW5F	63	yes	7	1.2415
SCTZ0G	19	yes	44	1.44123
SCTZ8D	302	yes	34	1.09873
SCU7BN	X3	yes	25	0.543889
SCUDHB	18	yes	40	0.289544
SCUF2C	47	no	3	0.003725
SCUPSE	33	no	20	1.55935
SCVALB	X3	yes	61	1.39091
SCVI5O	317	no	6	1.42057
SCVQME	65	yes	19	0.641972
SCVQRW	311	yes	36	1.18385
SCVXP0	309	no	9	1.45971
SCW7H1	42	yes	40	1.05667
SCWAPJ	308	yes	30	1.37942
SCWCE2	335	yes	12	0.535867
SCWGJU	328	no	10	0.999419
SCWIL3	311	yes	64	2.38418
SCWLO7	X5	yes	5	1.94486
SCWZYM	325	no	2	0.968635
SCX1K3	X3	yes	22	0.0777598
SCX2WM	63	yes	19	1.34039
SCX323	20	no	71	1.09431
SCX6JS	34	no	17	0.84193
SCX9OS	63	yes	2	0.891656
SCX9RJ	X3	yes	64	1.72555
SCXFI9	39	yes	22	1.97954
SCXJBG	324	no	19	2.1288
SCXJPY	311	yes	32	1.24429
SCXJZY	56	yes	54	0.491724
SCXMCW	X1	yes	39	2.1958
SCXN3P	335	yes	17	2.78256
SCXWX2	56	yes	21	1.18993
SCY6Y6	313	no	6	2.03964
SCY8AZ	302	yes	30	1.51107
SCY8S0	22	no	11	2.45492
SCYAZE	56	yes	33	1.23962
SCYEGY	312	no	5	0.838427
SCYJKF	20	no	64	1.15512
SCYLG8	X5	yes	24	2.21056
SCYMCG	36	no	13	0.683931
SCYOAJ	66	yes	15	1.47786
SCYXWZ	311	yes	22	1.09062
SCYYXO	36	no	15	0.205764
SCZ0QW	30	yes	25	0.54613
SCZ0V9	304	no	10	2.84865
SCZ1P2	41	yes	82	2.86454
SCZDRJ	X2	yes	40	1.38731
SCZEB4	311	yes	38	1.2073
SCZJKS	19	yes	26	1.05968
SCZJTP	328	no	8	1.60728
SCZM85	39	yes	40	1.98802
SCZNUJ	X3	yes	34	1.25252
SCZTOK	X2	yes	52	1.44931
SCZWDH	53	yes	23	1.26637
SCZZC2	28	yes	31	2.37561
