# Supplementary material for: Impact of Probiotic B. infantis EVC001 Feeding in Premature Infants on the Gut Microbiome, Nosocomially Acquired Antibiotic Resistance, and Enteric Inflammation
Source: Front Pediatr. 2021 Feb 16;9:618009. doi: 10.3389/fped.2021.618009 (PMC7921802; doi:10.3389/fped.2021.618009)
Supplement: Supplementary file 5 [file Table_5.XLSX]

## Sheet: ARG in all samples 
ARG ID (CARD) values are in RPKM	SCN6I2A	SCL8K0A	SCOG6SA	SC0PIVA	SCI86HA	SCXMCWA	SCWIL3A	SCPIOWA	SCLUDJA	SCPDQZA	SCBSC7A	SC3Q9BA	SCPDXSA	SCKBTNA	SCTFPUA	SC42CFA	SCAF2VA	SCKCHYA	SC3UN9A	SC9JUGA	SCSS4UA	SCH94JA	SC1CU6A	SC0S93A	SCWZYMA	SC0NRGA	SCC3Q0A	SC85MMA	SCW7H1A	SCZNUJA	SCPDXKA	SCR7DJA	SCIY05A	SCX1K3A	SCQVK5A	SCIVYOA	SCALX2A	SCH5R8A	SCBG77A	SCF0LEA	SCCXRJA	SC1MHQA	SC1AR3A	SCB2WXA	SCVI5OA	SCMKWDA	SCCK0EA	SCPHCHA	SCYOAJA
gb|AAD51347_1|ARO_3003067|smeS	0	0	0	0	0	0	0	0	0	0	0	0	0	0	0	0	0	0	0	0	0	0	0	0	0	0	0	0	0	0	0	0	0	0	0	0	0	0	0	0	0	0	0	0	0	0	0	0	0
gb|AAD51346_1|ARO_3003053|smeC	0	0	0	0	0	0	0	0	0	0	0	0	0	0	0	0	0	0	0	0	0	0	0	0	0	0	0	0	0	0	0	0	0	0	0	0	0	0	0	0	0.0763173	0	0	0	0	0	0	0	0
gb|YP_002325610_1|ARO_3000774|adeA	0	0	0	0	0	0	0	0	0	0	0	0	0	0	0	0	0	0	0	0	0	0	0	0	0	0	0	0	0	0	0	0	0	0	0	0	0	0	0	0	0	0	0	0	0	0	0	0	0
gb|NP_216424_1|ARO_3003392|Mycobacterium	0	0	0	0	0	0	0	0	0	0	0	0	0	0	0	0	0	0	0	0	0	0	0	0	0	0	0	0	0	0	0	0	0	0	0	0	0	0	0	0	0	0	0	0	0	0	0	0	0
gb|ACR57831_1|ARO_3003022|dfrB3	0	0	0	0	0	0	0	0	0	0	0	0	0	0	0	0	0	0	0	0	0	0	0	0	0	0	0	0	0	0	0	0	0	0	0	0	0	0	0	0	0	0	0	0	0	0	0	0	0
gb|AJD73064_1|ARO_3001301|RlmA(II)	0	0	0	0	0	0	0	0	0	0	0	0	0	0	0	0	0	0	0	0	0	0	0	0	0	0	0	0	0	0	0	0	0	0	0	0	0	0	0	0	0	0	0	0	0	0	0	0	0
gb|CAC14595_1|ARO_3003056|smeE	0	0	0	0	0	0	0	0	0	0	0	0	0	0	0	0	0	0	0	0	0	0	0	0	0	0	0	0	0	0	0	0	0	0	0	0	0	0	0	0	0.108646	0	0	0	0	0	0	0	0
gb|ACH50230_1|ARO_3003379|Salmonella	0	0	0	0	0	0	0	0	0	0	0	0	0	0	0	0	0	0	0	0	0	0	0	0	0	0	0	0	0	0	0	0	0	0	0	0	0	0	0	0	0	0	0	0	0	0	0	0	0
gb|CCP46182_1|ARO_3003035|mfpA	0	0	0	0	0	0	0	0	0	0	0	0	0	0	0	0	0	0	0	0	0	0	0	0	0	0	0	0	0	0	0	0	0	0	0	0	0	0	0	0	0	0	0	0	0	0	0	0	0
gb|ADM92606_1|ARO_3000549|adeS	0	0	0	0	0	0	0	0	0	0	0	0	0	0	0	0	0	0	0	0	0	0	0	0	0	0	0	0	0	0	0	0	0	0	0	0	0	0	0	0	0	0	0	0	0	0	0	0	0
gb|ADM92605_1|ARO_3000553|adeR	0	0	0	0	0	0	0	0	0	0	0	0	0	0	0	0	0	0	0	0	0	0	0	0	0	0	0	0	0	0	0.243839	0	0	0	0	0	0	0	0	0	0	0	0	0	0	0	0	0	0
gb|YP_001713101_1|ARO_3000779|adeH	0	0	0	0	0	0	0	0	0	0	0	0	0	0	0	0	0	0	0	0	0	0	0	0	0	0	0	0	0	0	0	0	0	0	0	0	0	0	0	0	0	0	0	0	0	0	0	0	0
gb|AHB39758_1|ARO_3003013|dfrA15	0	0	0	0	0	0	0	0	0	0	0	0	0	0	0	0	0.286871	0	0	0	0	0	0	0	0	0	0	0	0	0	0	0	0	0	0	0	0	0	0	0	0	0	0	0	0	0	0	0	0
gb|YP_002325611_1|ARO_3000775|adeB	0	0	0	0	0	0	0	0	0	0	0	0	0	0	0	0	0	0	0	0	0	0	0	0	0	0	0	0	0	0	0.154431	0	0	0	0	0	0	0	0	0	0	0	0	0	0	0	0	0	0
gb|WP_004025678_1|ARO_3003305|Ureaplasma	0	0	0	0	0	0	0	0	0	0	0	0	0	0	0	0	0	0	0	0	0	0	0	0	0	0	0	0	0	0	0	0	0	0	0	0	0	0	0	0	0	0	0	0	0	0	0	0	0
gb|AHA41505_1|ARO_3002930|vanRO	0	0	0	0	0	0	0	0	0	0	0	0	0	0	0	0	0	0	0	0	0	0	0	0	0	0	0	0	0	0	0	0	0	0	0	0	0	0	0	0	0	0	0	0	0	0	0	0	0
gb|CBW46935_1|ARO_3001959|CTX-M-100	0	0	0	0	0	0	0	0	0	0	0	0	0	0	0	0	0	0	0	0	0	0	0	0	0	0	0	0	0	0	0	0	0	0	0	0	0.173545	0	0	0	0	0	0	0	0	0	0	0	0
gb|AAD51344_1|ARO_3003051|smeA	0	0	0	0	0	0	0	0	0	0	0	0	0	0	0	0	0	0	0	0	0	0	0	0	0	0	0	0	0	0	0	0	0	0	0	0	0	0	0	0	0.239465	0	0	0	0	0	0	0	0
gb|AAX14803_1|ARO_3000782|adeK	0	0	0	0	0	0	0	0	0	0	0	0	0	0	0	0	0	0	0	0	0	0	0	0	0	0	0	0	0	0	0.105294	0	0	0	0	0	0	0	0	0	0	0	0	0	0	0	0	0	0
gb|AAD51348_1|ARO_3003066|smeR	0	0	0	0	0	0	0	0	0	0	0	0	0	0	0	0	0	0	0	0	0	0	0	0	0	0	0	0	0	0	0	0	0	0	0	0	0	0	0	0.0790817	0	0	0	0	0	0	0	0	0
gb|AAD51345_1|ARO_3003052|smeB	0	0	0	0	0	0	0	0	0	0	0	0	0	0	0	0	0	0	0	0	0	0	0	0	0	0	0	0	0	0	0	0	0	0	0	0	0	0	0	0	0.579446	0	0	0	0	0	0	0	0
gb|EEX02086|ARO_3004089|ANT(3__)-IIa	0	0	0	0	0	0	0	0	0	0	0	0	0	0	0	0	0	0	0	0	0	0	0	0	0	0	0	0	0	0	0.725269	0	0	0	0	0	0	0	0	0	0	0	0	0	0	0	0	0	0
gb|CAC14596_1|ARO_3003057|smeF	0	0	0	0	0	0	0	0	0	0	0	0	0	0	0	0	0	0	0	0	0.0744668	0	0	0	0	0	0	0	0	0	0	0	0	0	0	0	0	0	0	0	0	0	0	0	0	0	0	0	0
gb|AKJ52802_1|ARO_3003310|Mycoplasma	0	0	0	0	0	0	0	0	0	0	0	0	0	0	0	0	0	0	0	0	0	0	0	0	0	0	0	0	0	0	0	0	0	0	0	0	0	0	0	0	0	0	0	0	0	0	0	0	0
gb|CAC41371_1|ARO_3000196|tet32	0	0	0	0	0	0	0	0	0	0	0	0	0	0	0	0	0	0	0	0	0	0	0	0	0	0	0	0	0	0	0	0	0	0	0	0	0	0	0	0	0	0	0	0	0	0	0	0	0
gb|WP_014550864_1|ARO_3003953|hmrM	0	0	0	0	0	0	0	0	0	0	0	0	0	0	0	0	0	0	0	0	0	0	0	0	0	0	0	0	0	0	0	0	0	0	0	0	0	0	0	0	0	0	0	0	0	0	0	0	0
gb|AAF01499_1|ARO_3000193|tetT	0	0	0	0	0	0	0	0	0	0	0	0	0	0	0	0	0	0	0	0	0	0	0	0	0	0	0	0	0	0	0	0	0	0	0	0	0	0	0	0	0	0	0	0	0	0	0	0	0
gb|AAA26793|ARO_3003748|oleC	0	0	0.105498	0	0	0	0	0	0	0	0	0	0	0	0	0	0	0	0	0	0	0	0	0	0	0	0	0	0	0	0	0	0	0	0	0	0	0	0	0	0	0	0	0	0	0	0	0	0
gb|AEA37904_1|ARO_3003112|lsaC	0	0	0	0	0	0	0	0	0	0	0	0	0	0	0	0	0	0	0	0	0.330136	0	0	0	0	0	0	0	0	0	0	0	0	0	0	0	0	0	0	0	0	0	0	0	0	0	0	0	0
gb|AAB53259_1|ARO_3002671|cat-TC	0	0	0	0	0	0	0	0	0	0	0	0	0	0	0	0	0	0	0	0	0	0	0	0	0	0	0	0	0	0	0	0	0	0	0	0	0	0	0	0	0	0	0	0	0	0	0	0	0
gb|CCP46624_1|ARO_3003326|Mycobacterium_gb|AAK48268_1|ARO_3003465|Mycobacterium	0	0	0	0	0	0	0	0	0	0	0	0	0	0	0	0	0	0	0	0	0	0	0	0	0	0	0	0	0	0	0	0	0	0	0	0	0	0	0	0	0	0	0	0	0	0	0	0	0
gb|NP_358969_1|ARO_3000025|patB	0	0	0	0	0	0	0	0	0	0	0	0	0	0	0	0	0	0	0.106429	0	0	0	0	0	0	0	0	0	0	0	0	0	0	0	0	0	0	0.187436	0	0	0	0	0	0	0	0	0	0	0
gb|NP_359110_1|ARO_3003042|Streptococcus	0	0	0	0	0	0	0	0	0	0	0	0.3688	0	0	0	0	0	0	0	0	0	0	0	0	0	0	0	0	0	0	0	0	0	0	0	0	0	0	0	0	0	0	0	0	0	0	0	0	0
gb|YP_001715981_1|ARO_3000172|FosB	0	0	0	0	0	0	0	0	0	0	0	0	0	0	0	0	0	0	0	0	0	0	0	0	0	0.288468	0	0	0	0	0	0	0	0	0	0	0.618976	0	0	0	0	0	0	0	0	0	0	0	0
gb|ADX95999_1|ARO_3002873|FosB3	0	0	0	0	0	0	0	0	0	0	0	0	2.26274	0	0	0	0	0	0	0	0	0	0	0	0	0	0	0	0	0	0	0	0	0	0	0	0	0	0	0	0	0	0	0	0	0	0	0	0
gb|AAO16462_1|ARO_3000167|tet(C)	0	0	0	0	0	0	0	0	0	0	0	0	0	0	0	0	0	0	0	0	0	0	0	0	0	0	0	0	0	0	0	0	0	0	0	0	0	0	0	0	0	0	0	0	0	0	0	0.070959	0
gb|CAC14594_1|ARO_3003055|smeD	0	0	0	0	0	0	0	0	0	0	0	0	0	0	0	0	0	0	0	0	0.107653	0	0	0	0	0	0	0	0	0	0.0965194	0	0	0	0	0	0	0	0	0	0.727457	0	0	0	0	0	0	0	0
gb|AAF86691_1|ARO_3001816|ACC-2	0	0	0	0	0	0	0	0	0	0	0	0	0	0	0	0	0	0	0	0	0	0	0	0	0	0	0	0	0	0	0	0	0	0	0	0	0	0	0	0	0	0	0	0	0	0	0	0	0
gb|AGI42804_1|ARO_3002836|lnuB	0	0	0	0	0	0	0	0	0	0	0	0	4.78549	0	0	0	0	0	0	0	0	0	0	0	0	0	0	0	0	0	0	0	0	0	0	0	0	0	0	0	0	0	0	0	0	0	0	0	0
gb|BAE06005_1|ARO_3003704|mexM	0	0	0	0	0	0	0	0	0	0	0	0	0	0	0	0	0	0	0	0	0	0	0	0	0	0	0	0	0	0	0	0	0	0	0	0	0	0	0	0	0	0	0	0	0	0	0	0	0
gb|AAC64365_1|ARO_3000230|ANT(2__)-Ia	0	0	0.0737173	0	0	0	0	0	0	0	0	0	0	0	0	0	0	0	0	0	0	0	0	0	0	0	0	0	0	0	0	0	0	0	0	0	0	0	0	0.0461719	0	0	0	0	0	0	0	0	0
gb|AAC36915_1|ARO_3000593|ErmQ	0	0	0	0	0	0	0	0	0	0	0	0	0	0	0	0	0	0	0	0	0	0	0	0	0	0	0	0	0	0	0	0	0	0	0	0	0	0	0	0	0	0	0	0	0	0	0	0	0
gb|NP_251185_1|ARO_3000805|OprN	0	0	0	0	0	0	0	0	0	0	0	0	0	0	0	0	0	0	0	0	0	0	0	0	0	0	0	0	0	0	0	0	0	0	0	0	0	0	0	0	0	0	0	0	0	0	0	0	0
gb|AFU35063_1|ARO_3002630|ANT(9)-Ia	0	0	0	0	0	0	0	0	0	0	0	0	6.03396	0	0	0	0	0	0	0	0	0	0	0	0	0	0	0	0	0	0	0	0	0	0	0	0	0	0	0	0	0	0	0	0	0	0	0	0
gb|AFU35065_1|ARO_3003206|lsaE	0	0	0	0	0	0	0	0	0	0	0	0	6.03396	0	0	0	0	0	0	0	0	0	0	0	0	0	0	0	0	0	0	0	0	0	0	0	0	0	0	0	0	0	0	0	0	0	0	0	0
gb|YP_001706894_1|ARO_3000777|adeF	0	0	0	0	0	0	0	0	0	0	0	0	0	0	0	0	0	0	0	0	0	0	0	0	0	0	0	0	0	0	0.43084	0	0	0	0	0	0	0	0	0	0	0	0	0	0	0	0	0	0
gb|AAB41956_1|ARO_3000800|MexC	0	0	0	0	0	0	0	0	0	0	0	0	0	0	0	0	0	0	0	0	0	0	0	0	0	0	0	0	0	0	0	0	0	0	0	0	0	0	0	0	0	0	0	0	0	0	0	0	0
gb|NP_251218_1|ARO_3004073|MuxA	0	0	0	0	0	0	0	0	0	0	0	0	0	0	0	0	0	0	0	0	0	0	0	0	0	0	0	0	0	0	0	0	0	0	0	0	0	0	0	0	0	0	0	0	0	0	0	0	0
gb|NP_252368_1|ARO_3003710|mexL	0	0	0	0	0	0	0	0	0	0	0	0	0	0	0	0	0	0	0	0	0	0	0	0	0	0	0	0	0	0	0	0	0	0	0	0	0	0	0	0	0	0	0	0	0	0	0	0	0
gb|NP_251216_1|ARO_3004075|MuxC	0	0	0	0	0	0	0	0	0	0	0	0	0	0	0	0	0	0	0	0	0	0	0	0	0	0	0	0	0	0	0	0	0	0	0	0	0	0	0	0	0	0	0	0	0	0	0	0	0
gb|NP_249649_1|ARO_3003686|Pseudomonas	0	0	0	0	0	0	0	0	0	0	0	0	0	0	0	0	0	0	0	0	0	0	0	0	0	0	0	0	0	0	0	0	0	0	0	0	0	0	0	0	0	0	0	0	0	0	0	0	0
gb|NP_250709_1|ARO_3002982|amrA	0	0	0	0	0	0	0	0	0	0	0	0	0	0	0	0	0	0	0	0	0	0	0	0	0	0	0	0	0	0	0	0	0	0	0	0	0	0	0	0	0	0	0	0	0	0	0	0	0
gb|YP_002325052_1|ARO_3000768|abeS	0	0	0	0	0	0	0	0	0	0	0	0	0	0	0	0	0	0	0	0	0	0	0	0	0	0	0	0	0	0	0	0	0	0	0	0	0	0	0	0	0	0	0	0	0	0	0	0	0
gb|NP_252244|ARO_3002985|arnA	0	0	0	0	0	0	0	0	0	0	0	0	0	0	0	0	0	0	0	0	0	0	0	0	0	0	0	0	0	0	0	0	0	0	0	0	0	0	0	0	0	0	0	0	0	0	0	0	0
gb|NP_249118_1|ARO_3000379|OprM	0	0	0	0	0	0	0	0	0	0	0	0	0	0	0	0	0	0	0	0	0	0	0	0	0	0	0	0	0	0	0	0	0	0	0	0	0	0	0	0	0	0	0	0	0	0	0	0	0
gb|NP_252367_1|ARO_3003692|mexJ	0	0	0	0	0	0	0	0	0	0	0	0	0	0	0	0	0	0	0	0	0	0	0	0	0	0	0	0	0	0	0	0	0	0	0	0	0	0	0	0	0	0	0	0	0	0	0	0	0
gb|NP_251183_1|ARO_3000803|MexE	0	0	0	0	0	0	0	0	0	0	0	0	0	0	0	0	0	0	0	0	0	0	0	0	0	0	0	0	0	0	0	0	0	0	0	0	0	0	0	0	0	0	0	0	0	0	0	0	0
gb|NP_251858_1|ARO_3003684|Pseudomonas	0	0	0	0	0	0	0	0	0	0	0	0	0	0	0	0	0	0	0	0	0	0	0	0	0	0	0	0	0	0	0	0	0	0	0	0	0	0	0	0	0	0	0	0	0	0	0	0	0
gb|BAE06006_1|ARO_3003705|mexN	0	0	0	0	0	0	0	0	0	0	0	0	0	0	0	0	0	0	0	0	0	0	0	0	0	0	0	0	0	0	0	0	0	0	0	0	0	0	0	0	0	0	0	0	0	0	0	0	0
gb|NP_253677_1|ARO_3004038|Pseudomonas	0	0	0	0	0	0	0	0	0	0	0	0	0	0	0	0	0	0	0	0	0	0	0	0	0	0	0	0	0	0	0	0	0	0	0	0	0	0	0	0	0	0	0	0	0	0	0	0	0
gb|WP_004746565_1|ARO_3003848|ADC-2	0	0	0	0	0	0	0	0	0	0	0	0	0	0	0	0	0	0	0	0	0	0	0	0	0	0	0	0	0	0	0	0	0	0	0	0	0	0	0	0	0	0	0	0	0	0	0	0	0
gb|AAG07763_1|ARO_3003031|mexW	0	0	0	0	0	0	0	0	0	0	0	0	0	0	0	0	0	0	0	0	0	0	0	0	0	0	0	0	0	0	0	0	0	0	0	0	0	0	0	0	0	0	0	0	0	0	0	0	0
gb|ADT64081_1|ARO_3000813|MexS	0	0	0	0	0	0	0	0	0	0	0	0	0	0	0	0	0	0	0	0	0	0	0	0	0	0	0	0	0	0	0	0	0	0	0	0	0	0	0	0	0	0	0	0	0	0	0	0	0
gb|AAG07762_1|ARO_3003030|mexV	0	0	0	0	0	0	0	0	0	0	0	0	0	0	0	0	0	0	0	0	0	0	0	0	0	0	0	0	0	0	0	0	0	0	0	0	0	0	0	0	0	0	0	0	0	0	0	0	0
gb|AAG07064_1|ARO_3003693|mexK	0	0	0	0	0	0	0	0	0	0	0	0	0	0	0	0	0	0	0	0	0	0	0	0	0	0	0	0	0	0	0	0	0	0	0	0	0	0	0	0	0	0	0	0	0	0	0	0	0
gb|NP_251215_1|ARO_3004072|OpmB	0	0	0	0	0	0	0	0	0	0	0	0	0	0	0	0	0	0	0	0	0	0	0	0	0	0	0	0	0	0	0	0	0	0	0	0	0	0	0	0	0	0	0	0	0	0	0	0	0
gb|NP_249115_1|ARO_3000506|mexR	0	0	0	0	0	0	0	0	0	0	0	0	0	0	0	0	0	0	0	0	0	0	0	0	0	0	0	0	0	0	0	0	0	0	0	0	0	0	0	0	0	0	0	0	0	0	0	0	0
gb|NP_249397_1|ARO_3002679|catB7	0	0	0	0	0	0	0	0	0	0	0	0	0	0	0	0	0	0	0	0	0	0	0	0	0	0	0	0	0	0	0	0	0	0	0	0	0	0	0	0	0	0	0	0	0	0	0	0	0
gb|NP_251182_1|ARO_3000814|MexT	0	0	0	0	0	0	0	0	0	0	0	0	0	0	0	0	0	0	0	0	0	0	0	0	0	0	0	0	0	0	0	0	0	0	0	0	0	0	0	0	0	0	0	0	0	0	0	0	0
gb|AAA74437_1|ARO_3000378|MexB	0	0	0	0	0	0	0	0	0	0	0	0	0	0	0	0	0	0	0	0	0	0	0	0	0	0	0	0	0	0	0	0	0	0	0	0	0	0	0	0	0	0	0	0	0	0	0	0	0
gb|NP_250710_1|ARO_3003709|mexZ	0	0	0	0	0	0	0	0	0	0	0	0	0	0	0	0	0	0	0	0	0	0	0	0	0	0	0	0	0	0	0	0	0	0	0	0	0	0	0	0	0	0	0	0	0	0	0	0	0
gb|NP_253654_1|ARO_3003685|Pseudomonas	0	0	0	0	0	0	0	0	0	0	0	0	0	0	0	0	0	0	0	0	0	0	0	0	0	0	0	0	0	0	0	0	0	0	0	0	0	0	0	0	0	0	0	0	0	0	0	0	0
gb|NP_253290_1|ARO_3000820|nfxB_gb|NP_253290_1|ARO_3004059|Type_gb|NP_253290_1|ARO_3004060|Type	0	0	0	0	0	0	0	0	0	0	0	0	0	0	0	0	0	0	0	0	0	0	0	0	0	0	0	0	0	0	0	0	0	0	0	0	0	0	0	0	0	0	0	0	0	0	0	0	0
gb|AAB41958_1|ARO_3000802|OprJ	0	0	0	0	0	0	0	0	0	0	0	0	0	0	0	0	0	0	0	0	0	0	0	0	0	0	0	0	0	0	0	0	0	0	0	0	0	0	0	0	0	0	0	0	0	0	0	0	0
gb|NP_253005_1|ARO_3004069|MvaT	0	0	0	0	0	0	0	0	0	0	0	0	0	0	0	0	0	0	0	0	0	0	0	0	0	0	0	0	0	0	0	0	0	0	0	0	0	0	0	0	0	0	0	0	0	0	0	0	0
gb|BAA34300_1|ARO_3003033|mexY	0	0	0	0	0	0	0	0	0	0	0	0	0	0	0	0	0	0	0	0	0	0	0	0	0	0	0	0	0	0	0	0	0	0	0	0	0	0	0	0	0	0	0	0	0	0	0	0	0
gb|AAC41449_1|ARO_3001398|OXA-3	0	0	0	0	0	0	0	0	0	0	0	0	0	0	0	0	0	0	0	0	0	0	0	0	0	0	0	0	0	0	0	0	0	0	0	0	0	0	0	0	0	0	0	0	0	0	0	0	0
gb|BAA37152_1|ARO_3003702|Pseudomonas	0	0	0	0	0	0	0	0	0	0	0	0	0	0	0	0	0	0	0	0	0	0	0	0	0	0	0	0	0	0	0	0	0	0	0	0	0	0	0	0	0	0	0	0	0	0	0	0	0
gb|CAA62365_1|ARO_3002645|APH(3_)-IIb	0	0	0	0	0	0	0	0	0	0	0	0	0	0	0	0	0	0	0	0	0	0	0	0	0	0	0	0	0	0	0	0	0	0	0	0	0	0	0	0	0	0	0	0	0	0	0	0	0
gb|BAE06009_1|ARO_3003700|opmE	0	0	0	0	0	0	0	0	0	0	0	0	0	0	0	0	0	0	0	0	0	0	0	0	0	0	0	0	0	0	0	0	0	0	0	0	0	0	0	0	0	0	0	0	0	0	0	0	0
gb|NP_248847_1|ARO_3003680|TriB	0	0	0	0	0	0	0	0	0	0	0	0	0	0	0	0	0	0	0	0	0	0	0	0	0	0	0	0	0	0	0	0	0	0	0	0	0	0	0	0	0	0	0	0	0	0	0	0	0
gb|NP_252408_1|ARO_3004056|ArmR	0	0	0	0	0	0	0	0	0	0	0	0	0	0	0	0	0	0	0	0	0	0	0	0	0	0	0	0	0	0	0	0	0	0	0	0	0	0	0	0	0	0	0	0	0	0	0	0	0
gb|AAB41957_1|ARO_3000801|MexD	0	0	0	0	0	0	0	0	0	0	0	0	0	0	0	0	0	0	0	0	0	0	0	0	0	0	0	0	0	0	0	0	0	0	0	0	0	0	0	0	0	0	0	0	0	0	0	0	0
gb|NP_253661_1|ARO_3003682|OpmH	0	0	0	0	0	0	0	0	0	0	0	0	0	0	0	0	0	0	0	0	0	0	0	0	0	0	0	0	0	0	0	0	0	0	0	0	0	0	0	0	0	0	0	0	0	0	0	0	0
gb|NP_252896_1|ARO_3000808|mexI	0	0	0	0	0	0	0	0	0	0	0	0	0	0	0	0	0	0	0	0	0	0	0	0	0	0	0	0	0	0	0	0	0	0	0	0	0	0	0	0	0	0	0	0	0	0	0	0	0
gb|NP_249871_1|ARO_3003896|Pseudomonas	0	0	0	0	0	0	0	0	0	0	0	0	0	0	0	0	0	0	0	0	0	0	0	0	0	0	0	0	0	0	0	0	0	0	0	0	0	0	0	0	0	0	0	0	0	0	0	0	0
gb|NP_251184_1|ARO_3000804|MexF	0	0	0	0	0	0	0	0	0	0	0	0	0	0	0	0	0	0	0	0	0	0	0	0	0	0	0	0	0	0	0	0	0	0	0	0	0	0	0	0	0	0	0	0	0	0	0	0	0
gb|AEX49906_1|ARO_3003583|basS	0	0	0	0	0	0	0	0	0	0	0	0	0	0	0	0	0	0	0	0	0	0	0	0	0	0	0	0	0	0	0	0	0	0	0	0	0	0	0	0	0	0	0	0	0	0	0	0	0
gb|NP_249820_1|ARO_3000149|FosA	0	0	0	0	0	0	0	0	0	0	0	0	0	0	0	0	0	0	0	0	0	0	0	0	0	0	0	0	0	0	0	0	0	0	0	0	0	0	0	0	0	0	0	0	0	0	0	0	0
gb|NP_252897_1|ARO_3000809|opmD	0	0	0	0	0	0	0	0	0	0	0	0	0	0	0	0	0	0	0	0	0	0	0	0	0	0	0	0	0	0	0	0	0	0	0	0	0	0	0	0	0	0	0	0	0	0	0	0	0
gb|AAQ76277_1|ARO_3001796|OXA-50	0	0	0	0	0	0	0	0	0	0	0	0	0	0	0	0	0	0	0	0	0	0	0	0	0	0	0	0	0	0	0	0	0	0	0	0	0	0	0	0	0	0	0	0	0	0	0	0	0
gb|NP_250052_1|ARO_3004077|PmpM	0	0	0	0	0	0	0	0	0	0	0	0	0	0	0	0	0	0	0	0	0	0	0	0	0	0	0	0	0	0	0	0	0	0	0	0	0	0	0	0	0	0	0	0	0	0	0	0	0
gb|NP_252894_1|ARO_3000806|mexG	0	0	0	0	0	0	0	0	0	0	0	0	0	0	0	0	0	0	0	0	0	0	0	0	0	0	0	0	0	0	0	0	0	0	0	0	0	0	0	0	0	0	0	0	0	0	0	0	0
gb|BAE06008_1|ARO_3003699|mexQ	0	0	0	0	0	0	0	0	0	0	0	0	0	0	0	0	0	0	0	0	0	0	0	0	0	0	0	0	0	0	0	0	0	0	0	0	0	0	0	0	0	0	0	0	0	0	0	0	0
gb|BAD89844_2|ARO_3000753|abeM	0	0	0	0	0	0	0	0	0	0	0	0	0	0	0	0	0	0	0	0	0	0	0	0	0	0	0	0	0	0	0	0	0	0	0	0	0	0	0	0	0	0	0	0	0	0	0	0	0
gb|ACQ82810_1|ARO_3002502|PDC-5	0	0	0	0	0	0	0	0	0	0	0	0	0	0	0	0	0	0	0	0	0	0	0	0	0	0	0	0	0	0	0	0	0	0	0	0	0	0	0	0	0	0	0	0	0	0	0	0	0
gb|NP_249116_1|ARO_3000377|MexA	0	0	0	0	0	0	0	0	0	0	0	0	0	0	0	0	0	0	0	0	0	0	0	0	0	0	0	0	0	0	0	0	0	0	0	0	0	0	0	0	0	0	0	0	0	0	0	0	0
gb|YP_001706893_1|ARO_3000778|adeG	0	0	0	0	0	0	0	0	0	0	0	0	0	0	0	0	0	0	0	0	0	0	0	0	0	0	0	0	0	0	0	0	0	0	0	0	0	0	0	0	0	0	0	0	0	0	0	0	0
gb|AAX14802_1|ARO_3000781|adeJ	0	0	0	0	0	0	0	0	0	0	0	0	0	0	0	0	0	0	0	0	0	0	0	0	0	0	0	0	0	0	0.34747	0	0	0	0	0	0	0	0	0	0	0	0	0	0	0	0	0	0
gb|NP_249870_1|ARO_3003895|Pseudomonas	0	0	0	0	0	0	0	0	0	0	0	0	0	0	0	0	0	0	0	0	0	0	0	0	0	0	0	0	0	0	0	0	0	0	0	0	0	0	0	0	0	0	0	0	0	0	0	0	0
gb|SIP52035_1|ARO_3004054|Pseudomonas	0	0	0	0	0	0	0	0	0	0	0	0	0	0	0	0	0	0	0	0	0	0	0	0	0	0	0	0	0	0	0	0	0	0	0	0	0	0	0	0	0	0	0	0	0	0	0	0	0
gb|AAA98096_1|ARO_3000595|ErmT	0	0	0	0	0	0	0	0	0	0	0	0	0	0	0	0	0	0	0	0	0	0	0	0	0	0	0	0	0	0	0	0	0	0	0	0	0	0	0	0	0	0	0	0	0	0	0	0	0
gb|NP_251217_1|ARO_3004074|MuxB	0	0	0	0	0	0	0	0	0	0	0	0	0	0	0	0	0	0	0	0	0	0	0	0	0	0	0	0	0	0	0	0	0	0	0	0	0	0	0	0	0	0	0	0	0	0	0	0	0
gb|AET10445_1|ARO_3004033|tetB(46)	0	0	0	0	0	0	0.0277161	0	0	0	0	0.358247	0.345748	0	0	0	0	0	0	0	0.0658079	0	0	0.095207	0	0	0	0	0	0	0	0	0.391635	0	0	0	0	0	0	0	0	0	0	0	0.937443	0	0	0	0
gb|CAA67349_1|ARO_3003359|Streptomyces	0	0	0	0	0	0	0	0	0.185572	0	0	0	0	0	0	0	0.199562	0	0	0	3.98915	0	0	0	0	0	0	0	0	0	0	0	0	0	0	0	0	0	0	0	0	0	0	0	0	0	0	0	0
gb|NP_248848_1|ARO_3003681|TriC	0	0	0	0	0	0	0	0	0	0	0	0	0	0	0	0	0	0	0	0	0	0	0	0	0	0	0	0	0	0	0	0	0	0	0	0	0	0	0	0	0	0	0	0	0	0	0	0	0
gb|YP_008997285_1|ARO_3000615|mefA	0	0	0	0	0	0	0	0	0	0	0	0	0	0	0	0	0	0	0	0	0	0	0	0	0	0	0	0	0	0	0	0	0	0	0.305793	0	0.173545	0	0	0	0	0	0	0	0	0	0.166911	0	0
gb|NP_253464_1|ARO_3003582|basR	0	0	0	0	0	0	0	0	0	0	0	0	0	0	0	0	0	0	0	0	0	0	0	0	0	0	0	0	0	0	0	0	0	0	0	0	0	0	0	0	0	0	0	0	0	0	0	0	0
gb|AET10444_1|ARO_3004032|tetA(46)	0	0	0	0	0	0	0	0	0	0	0	0.179859	0.767973	0	0	0	0	0	0	0	0.166923	0	0	0	0	0	0	0	0	0	0	0	0.225907	0	0	0	0	0	0	0	0	0	0	0	0.407987	0	0	0	0
gb|ALH22601_1|ARO_3000620|adeL	0	0	0	0	0	0	0	0	0	0	0	0	0	0	0	0	0	0	0	0	0	0	0	0	0	0	0	0	0	0	0.314958	0	0	0	0	0	0	0	0	0	0	0	0	0	0	0	0	0	0
gb|AJF83452_1|ARO_3003574|LpxC	0	0	0	0	0	0	0	0	0	0	0	0	0	0	0	0	0	0	0	0	0.117906	0	0	0	0	0	0	0	0	0	0.433078	0	0	0	0	0	0	0	0	0	0	0	0	0	0	0	0	0	0
gb|BAE06007_1|ARO_3003698|mexP	0	0	0	0	0	0	0	0	0	0	0	0	0	0	0	0	0	0	0	0	0	0	0	0	0	0	0	0	0	0	0	0	0	0	0	0	0	0	0	0	0	0	0	0	0	0	0	0	0
gb|NP_252264_1|ARO_3000819|nalD	0	0	0	0	0	0	0	0	0	0	0	0	0	0	0	0	0	0	0	0	0	0	0	0	0	0	0	0	0	0	0	0	0	0	0	0	0	0	0	0	0	0	0	0	0	0	0	0	0
gb|NP_248846_1|ARO_3003679|TriA	0	0	0	0	0	0	0	0	0	0	0	0	0	0	0	0	0	0	0	0	0	0	0	0	0	0	0	0	0	0	0	0	0	0	0	0	0	0	0	0	0	0	0	0	0	0	0	0	0
gb|YP_002320475_1|ARO_3000780|adeI	0	0	0	0	0	0	0	0	0	0	0	0	0	0	0	0	0	0	0	0	0	0	0	0	0	0	0	0	0	0	0.555952	0	0	0	0	0	0	0	0	0	0	0	0	0	0	0	0	0	0
gb|NP_252410_1|ARO_3000818|nalC	0	0	0	0	0	0	0	0	0	0	0	0	0	0	0	0	0	0	0	0	0	0	0	0	0	0	0	0	0	0	0	0	0	0	0	0	0	0	0	0	0	0	0	0	0	0	0	0	0
gb|ACT97415_1|ARO_3002999|CblA-1	0	0	0	0	0	0	0	0	0	0	0	0	0	0	0	0	0	0	0	0	0	0	0	0	0	0	0	0	0	0	0	0	0	0	0	0	0	0	0	0	0	0	0	0	0	0	17.8661	0	0
gb|ACC85616_1|ARO_3002804|FosA2	0	0	0	0	0	0	0	0	0	0	0	0	0	0	0	0	0	0	0	0	0	0	0	0	0	0	0	0	0	0	0	0	0	0	6.62329	0	0	0	0	0	0	0	0	0	0	0	0	0	0
gb|NP_252895_1|ARO_3000807|mexH	0	0	0	0	0	0	0	0	0	0	0	0	0	0	0	0	0	0	0	0	0	0	0	0	0	0	0	0	0	0	0	0	0	0	0	0	0	0	0	0	0	0	0	0	0	0	0	0	0
gb|AAA25293_1|ARO_3000192|tetS	0	9.47816	0	0	0	0	0	0	0	0	0	0	0	0	0	0	0	0	3.74893	0	0	0	0	0	0	0	0	0	0	0	0	0	0.562791	0	0	0	0	0	0	0	0	0	0	0	0	0	0	0	0
gb|AAK01167_1|ARO_3002819|msrC	0	0	0	0	0	0	0	0	0	0	0	0	0	0	0	0	0	0	0	0	0	0	0	0	0	0	0	0	0	0	0	0	0	0	0	0	0	0	0	0	0	0	0	0	0	0	0	0	0
gb|YP_208874_1|ARO_3003930|rpsJ	0	0	0	0	0	0	0	0	0	0	0	0	0	0	0	0	0	0	0	0	0	0	0	0	0	0	0	0	0	0	0	0	0	0	0	0	0	0	0.0998333	0	0	0	0	3.06139	0	0	0	0	0
gb|CAA52904_1|ARO_3002688|catS	0	0	0	0	0	0	0	0	0	0	0	0	0	0	0	0	0	0	0	0	0	0	0	0	0	0	0	0	0	0	0	0	0	0	0	0	0	0	0	0	0	0	0	0	0	0	0	0	0
gb|ALL09868|ARO_3003092|Enterococcus	0	0	0	0	0	0	0	0	0	0	0	0	0	0	0	0	0	0	0	0	0	0	0	0	0	0	0	0	0	0	0	0	0	0	0	0	0	0	0	0	0	0	0	0	0	0	0	0	0
gb|AAY32951_1|ARO_3002837|lnuC	0	0	0	0	0	0	0	0	0	0	0	0	0	0	0	0	0	0	0	0	0	0	0	0	0	0	0	0	0	0	0	0	0	0	0	0	0	0	0	0	0	0	0	0	0	0	0	0	0
gb|YP_007503908_1|ARO_3003306|Morganella	0	0	0	0	0	0	0	0	0	0	0	0	0	0	0	0	0	0	0	0	0	0	0	0	0	0	0	0	0	0	0	0	0	0	0	0	0	0	0	0	0	0	0	0	0	53.9401	0	0	0
gb|NP_358469_1|ARO_3000822|pmrA	0	0	0	0	0	0	0	0	0.194007	0	0	0	0	0	0	0	0	0	0.232208	0	0	0	0	0	0	0	0	0	0	0	0	0	0	0	0	0	0	0.204476	0	0	0	0	0	0	0	0	0	0	0
gb|Q0SSM7|ARO_3003773|Clostridium	0	0	0.429275	0	0	0	0	2.35505	0	0	0	0	0.241805	0	0.056391	0	0	0	0	0	1.02582	0	0	0	0	8.77782	2.68129	1.12513	0	0	0	0	0.211552	0	0	0	0	0	0	0	0	0	0	0	0	0	0	0	0
gb|AAA25655_1|ARO_3002670|cat	0	0	0	0	0	0	0	0	0	0	0	0	0	0	0	0	0	0	0	0	0	0	0	0	0	0	0	0	0	0	0	0	0	0	0	0	0	0	0	0	0	0	0	0	0	0	0	0	0
gb|AFK58561_1|ARO_3003079|Enterococcus	0	0	0	0	0	0	0	0	0	0	0	0	0	0	0	0	0	0	0	0	0	0	0	0	0	0	0	0	0	0	0	0	0	0	0	0	0	0	0	0	0	0	0	0	0	0	0	0	0
gb|CAE00499_1|ARO_3003835|cdeA	0	0	0	0	0	0	0	0	0	0	0	0	0	0	0	0	0	0	0	0	3.09347	0	0	0	0	0	0	0	0	0	0	0	0	0	0	0	0	0	0	0	0	0	0	0	0	0	0	0	0
gb|AFK58562_1|ARO_3003078|Enterococcus	0	0	0	0	0	0	0	0	0	0	0	0	0	0	0	0	0	0	0	0	0	0	0	0	0	0	0	0	0	0	0	0	0	0	0	0	0	0	0	0	0	0	0	0	0	0	0	0	0
gb|NP_462089_1|ARO_3003939|Salmonella	0	0	2.10995	0	0	0.606489	0	0	0.853629	0	1.08372	1.06717	1.00566	0	0	0	1.65237	0	0	0	1.4526	1.68078	0.943261	1.29865	0.37675	0	0	1.16984	0	0	0	1.66304	0.653596	0	0	0.970995	2.16584	0	0	0	1.8774	1.57622	0	0	1.94957	0	0.801172	4.03804	0
gb|YP_006374661_1|ARO_3003438|Enterococcus	0	0	0	0	0	0	0	0	0	0	0	0	0	0	0	0	0	0	0	0	0	0	0	0	0	0	0	0	0	0	0	0	0	0	0	0	0	0	0	0	0	0	0	0	0	0	0	0	0
gb|AAB63533_1|ARO_3002556|AAC(6_)-Ii	0	0	0	0	0	0	0	0	0	0	0	0	0	0	0	0	0	0	0	0	0	0	0	0	0	0	0	0	0	0	0	0	0	0	0	0	0	0	0	0	0	0	0	0	0	0	0	0	0
gb|CAA63498_1|ARO_3002670|cat	0	0	0	0	0	0	0	0	0	0	0	0	0	0	0	0	0	0	0	0	0	0	0	0	0	0	0	0	0	0	0	0	0	0	0	0	0	0	0	0	0	0	0	60.9411	0	0	0	0	0
gb|YP_186749_1|ARO_3000489|sav1866	0	0	0	0	8.65775	0.532008	0	0	0	0	0	0	0	0	0	0	0	0.539521	0	0	0	0	0	0.488215	0	0	0	0.615706	2.10077	0	0	0	0	0	0	0	0	116.486	0.217181	0.260831	0	0	0	0	0	0	0	0	0
gb|AAB95639_1|ARO_3000118|vgaB	0	0	0	0	0	0	0	0	0	0	0	0	0	0	0	0	0	0	0	0	0	0	0	0	0	0	0	0	0	0	0	0	0	0	0	0	0	0	0	0	0	0	0	0	0	0	0	0	0
gb|AAP93922_1|ARO_3000569|tet(41)	0	0	0	0	0	0	0	2.95788	0	0	0	0	0	0	0	0	0	0	0	0	0	0	0	0	0	0	0	5.70298	29.0629	0	0	0	0	0	0	0	0	0	0	0	0	0	0	0	0	0	0	0	0
gb|AAD12753_1|ARO_3000177|tet(J)	0	0	0	0	0	0	0	0	0	0	0	0	0	0	0	0	0	0	0	0	0	0	0	0	0	0	0	0	0	0	0	0	0	0	0	0	0	0	0	0	0	0	0	0	0	0	0	0	0
gb|AAB49832_1|ARO_3002636|APH(2__)-IIIa	0	0	0	0	0	0	0	0	10.8977	0	0	0	0	0	0	0	0	0	0	0	2.08457	0	0	0	0	0	0	0	0	0	0	0	0	0	0	0	0	0	0	0	0	0	0	0	0	0	0	0	0
gb|ADJ67256|ARO_3003319|Staphylococcus	0	0	0	0	4.874	0.206758	0.0972583	0	0	0	0	0	0	0	0	91.5199	0	0	0	0	0	0	0	0.463804	0	0.283223	0	0.775586	0.771831	0	0	0	0	0	0	0	0	66.5822	0.273576	0.0675789	0	0	0	0	0	0	0	0	0
gb|CAL44992_1|ARO_3002835|lnuA	0	0	0	0	0	0	0	0	0	0	0	0	0	0	0	0	0	0	0	0	0	0	0	0	0	0	0	0	0	0	0	0	0	0	0	0	0	0	0	0	0	0	0	0	0	0	0	0	0
gb|AAA86871_1|ARO_3002841|vatB	0	0	0	0	0	0	0	0	0	0	0	0	0	0	0	0	0	0	0	0	0	0	0	0	0	0	0	0	0	0	0	0	0	0	0	0	0	0	0	0	0	0	0	0	0	0	0	0	0
gb|YP_001440920_1|ARO_3000746|mepR	0	0	0	0	6.63116	0.138679	0.619725	0	0.0780758	0	0	0	0	0	0	101.456	0	0.140637	0	0	0	0.384326	0	0	0	0.474917	0	0.748984	0.730147	0	0.169498	0	0	0	0	0	0	77.6396	0.264193	0.135982	0	0	0	0	0	0	0.036639	0	0
gb|YP_039996_1|ARO_3003285|Staphylococcus_gb|YP_039996_1|ARO_3003287|Staphylococcus	0	0	0	0	6.85406	0	0	0	0	0	0	0	0	0	0	96.1185	0	0.213561	0	0	0	0.250117	0	0.662577	0	0	0	0.243717	0.554371	0	0	0	0	0	0	0	0	84.5336	0	0	0	0	0	0	0	0	0	0	0
gb|AAA26613_1|ARO_3002670|cat	0	0	0	0	0	0	0	0	0	1.97111	0	0	1.53035	0	0	0	0	0	0	0	0	0	0	0	0	0	0	0	0	0	0	0	0	0	107.71	0	0	0	0	0	0	0	0	0	0	0	0	0	0
gb|AAA27471_1|ARO_3000205|tetX	0	0	0	0	0	0	0	0	0	0	0	0	0	0	0	0	0	0	0	0	0	0	0	0	0	0	0	0	0	0	0	0	0	0	0	0	0	0	0	0	0	0	0	0	0	0	0	0	0
gb|YP_040771_1|ARO_3003315|Staphylococcus	0	0	0	0	5.73411	0.297299	0	0	0	0	0	0	0	0	0	138.584	0	0	0	0	0	0.521983	0	0.201654	0	1.44234	0	0.344071	0.391321	0	0	0	0	0	0	0	0	96.467	0	0.583034	0	0	0	0	0	0	0	0	0
gb|YP_001332362_1|ARO_3000838|arlR	0	0	0	0	7.37512	0	0.375383	0	0	0	0	0	0	0	0	137.429	0	0.539521	0	0	0	0	0	0	0	0.546571	0	1.54832	1.05039	0	0	0	0	0	0	0	0	89.7325	0	0.782493	0	0	0	0	0	0	0	0	0
gb|AGN33258_1|ARO_3002829|vgaA	0	0	0	0	0	0	0	0	0	0	0	0	0.83805	0	0	0	0	0	0	0	0	0	0	6.49326	0	0	0	0	0	0	0	0	0	0	0	0	0	0	0	0	0	0	0.296963	6.81355	0	0	0	0	0
gb|AAL12234_1|ARO_3003552|fusB	0	0	0	0	2.90379	0	0	0	0	0	0	0	0	0.252082	0	0	0	0	0	0	0	0	0	0	0	0.0431503	0	0	0	0	0	0	0	0	0	0	0	1.03244	0	0	0	0	0	0.303334	0	0.0253047	0	0	0
gb|ACA23185_1|ARO_3000194|tetW	0	0	0	0	0	0	0	0	0	0	0	0	0.603396	0	0	0	0	0	0	0	0	0	0	0	0	0	0	0	0	0	0	0	0	0	0	0	0	0	0	0	0	0	0	0	0	0	0	0	0
gb|AAD01868_1|ARO_3002867|dfrF	0	0	0	0	0	0	0	0	0	0	0	0	0	0	0	0	0	0	0	0	0	0	0	0	0	0	0	0	0	0	0.0560435	0	0	0	0	0	0	0	0	0	0	0	1.00904	0	0	0	0	0	0
gb|AAU95768_1|ARO_3000026|mepA	0	0	0	0	6.09249	0	0	0	0	0	0	0	0	0	0	142.222	0	0.320341	0	0	0	0	0	0.163696	0	0.324526	0	1.09673	1.17396	0	0	0	0	0	0	0	0	126.8	0	0.17491	0	0	0	0	0	0	0	0	0
gb|AAV80464_1|ARO_3000565|tet(38)	0	0	0	0	8.12333	0.0663071	0.257756	0	0	0	0	0	0	0	0	146.583	0	0.313154	0	0	0	0.433876	0	0.882236	0	0.452831	0	1.32495	1.41003	0	0	0	0	0	0	0	0	110.574	0.315881	1.3805	0	0	0	0	0	0	0	0	0
gb|YP_001086469_1|ARO_3003995|Clostridium	0	0	0	0	0	0	0	0	0	0	0	0	0	0	0	0	0	0	0	0	9.35386	0	0	0	0	0	0	0	0	0	0	0	0	0	0	0	0	0	0	0	0	0	0	0	0	0	0	0	0
gb|WP_001025093|ARO_3003323|Staphylococcus	0	0	0	0	9.13874	0.63176	0.148589	0	0	0	0	0	0	0	0	151.143	0	0	0	0	0	0.500233	0	0.409239	0	0.649053	0	1.03221	0.831556	0	0	0	0	0	0	0	0	128.206	0.515805	0	0	0	0	0	0	0	0	0	0
gb|WP_014065640_1|ARO_3003924|Haemophilus	0	0	0	0	0	0	0	0	0	0	0	0	0	0	0	0	0	0	0	0	0	0	0	0	0	0	0	0	0	0	0	0	0	0	0	0	0	0	0	0	0	0	0	0	0	0	0	0	0
gb|AIT76100_1|ARO_3002152|DHA-21	0	0	0	0	0	0	0	0	0	0	0	0	0	0	0	0	0	0	0	0	0	0	0	0	0	0	0	0	0	0	0	0	145.454	0	0	0	0	0	0	0	0	0	0	0	0	21.9082	0	0	0
gb|YP_500802_1|ARO_3003074|Staphylococcus	0	0	0	0	7.49845	0.439485	0.155049	0	0	0	0	0	0	0	0	181.603	0	0.891383	0	0	0	0.521983	0	0.927608	0	0.798834	0	1.06349	0.739161	0	0	0	0	0	0	0	0	141.906	0.358821	0.450526	0	0	0	0	0	0	0.348336	0	0
gb|AAA20117_1|ARO_3000195|tetB(P)	0	0	0	0	0	0	0	12.9828	0	0	0	0	0	0	0	0	0	0	0	0	6.60273	0	0	0	0	27.4457	23.7299	9.03969	0	0	0	0	1.77608	0	0	0	0	0	0	0	0	0	0	0	0	0	0	0	0
gb|YP_499945_1|ARO_3000839|arlS	0	0	0	0	6.50907	0.438981	0.446095	0	0	0	0	0	0	0	0	178.666	0	0.10183	0	0	0	0	0	0.178386	0	0.361062	0	1.32482	2.24591	0	0.560793	0	0	0	0	0	0	137.837	0	0.656536	0	0	0	0	0	0	0	0	0
gb|AAA20116_1|ARO_3000180|tetA(P)	0	0	1.15903	0	0	0	0	11.3156	0	0	0	0	0.351542	0	0.128464	0	0	0	0	0	4.85107	0	0	0	0	19.4845	18.647	5.11349	0	0	0	0	1.57203	0	0	0	0	0	0	0	0	0	0	0	0	0	0	0	0
gb|AAG03357_1|ARO_3000596|ErmX	0	0	0.291909	0	0	77.852	0	0	0	0	0	0	0	0	0	0.237493	0	0	0	0	0.482418	0	0	216.409	0	0	0.0478549	0	0	0.219081	0	0	0.365819	0	0	0	0	0	1.70844	0	7.82252	0	0	0	0	0	0	0	0
gb|CAE51638_1|ARO_3002641|APH(3_)-Ia	0	0	0	0	0	0	0	0	0	0	0	0	0	0	0	0	0	0	0	0	0	0	0	0	0	0	0.128452	0	0	0	0	0	0	0	0	0	0	0	0	0	0	0	0	73.848	0	0	0	0	0
gb|YP_039483_1|ARO_3003296|Staphylococcus	0	0	0	0	11.8557	0	0	0	0	0	0	0	0	0	0	198.582	0	0.46595	0	0	0	0.545709	0	0.42164	0	1.68403	0	2.12699	2.15755	0	0	0	0	0	0	0	0	163.768	0	0	0	0	0	0	0	0	0	0	0
gb|YP_039997_1|ARO_3003291|Staphylococcus	0	0	0	0	7.75408	0.261418	0.855873	0	0	0	0	0	0	0	0	186.118	0	0.313803	0	0	0	0	0	0.403308	0	0.95371	0	1.79057	1.33049	0	0	0	0	0	0	0	0	134.414	0.252639	0.594694	0	0	0	0	0	0	0	0	0
gb|YP_039482_1|ARO_3003301|Staphylococcus	0	0	0	0	10.1542	0	0	0	0	0	0	0	0	0	0	205.326	0	0.284747	0	0	0	0	0	0	0	2.01927	0	1.94974	2.21748	0	0	0	0	0	0	0	0	161.945	0.229247	3.57918	0	0	0	0	0	0	0	0	0
gb|NP_373280_1|ARO_3000124|mecI	0	0	0	0	0	0	1.52261	0	0.0571627	0	0	0	0	0	0	0	0	0	0	0	0	0	0	0	0	0.450628	0	0	0.488242	0	0	0	0	0	37.4864	0	0	0	0	0	0	0	0.509646	0	0	0	0	0	0
gb|AEL31272_1|ARO_3002756|QnrB41	0	0	0	0	0	20.5322	0	0	22.141	4.20684	0	0.111163	0	0	0	0	0.0917986	0	0	0	0.962608	0	0	92.6443	0	0	0	27.9056	0	0	0	0	122.344	0	0	0	0	0	0	0	0	0	0	0	0	0	0	0	0
gb|AAK11270_1|ARO_3003385|Enterobacter	137.259	0	0	0	0	0	0	0	0	0	0	0	0	0	0	0	0	0	0	0	0	0	0	0	0	0	0	0	0	0	0	0	0	0	0	0	0	0	0	0	0	0	0	0	0	0	0	0	193.664
gb|AAA23033_1|ARO_3000190|tetO	0	0	0	0	0	0	0	0	0	0.246166	0	0	0	0	0	0	0	0	0	0	3.49556	0	0	0	0	0	0	4.12885	0	0	0	0	0	0	0	0	0.441007	0	0	0	0	0	0	0	0	0	0	0	0
gb|YP_008997281_1|ARO_3002626|ANT(6)-Ia	5.91285	0	0	0	0	0	0	0	0	0	0	0	10.1633	0	0	0	0	0	0	0	0	0	0	0	404.947	0.602569	0	14.4562	0.939637	0	0	0	0	0	0	0	0	0	0	0	0	0	0	0	0	0	0	0	11.0341
gb|AAC37034_1|ARO_3000522|ErmG	0	0	0	0	0	0	0	0	0	0	0	0	0	0	0	0	0	0	0	0	0	0	0	0	0	0	0	0	0	0	0	0	0	0	0	0	0	0	0	0	0	0	0	0	0	0	35.3851	0	0
gb|ABG91835_1|ARO_3002860|dfrA17	0	0	0	0	0	0	0	0	0	0	0	0	0	0	0	0	0	0	0	0	22.2252	0	0	0	22.2574	0	0	0	0	0	0	0	43.0284	0	0	0	0	0	0	0	0	0	0	0	0	0	0	0	0
gb|BAE15963_1|ARO_3002868|dfrG	0	0	0	0	0.961973	0	0.169816	0	0	0	0	0	4.49901	0	0	0	0.483151	0	0	0	0	0	0	0	0	4.20339	0	0	0	0	0	0	0	0	13.9323	0	0	0	0.651543	0.275322	1.73834	0	0	0	0	0	0	0.254927	0
gb|YP_001315192_1|ARO_3000347|ErmA	0	0	0	0	0	0	0	0	0	0	0	0	0	0	0	10.4299	0	0	0	0	0	0.375175	0	0	0	0.649053	0	0	0	0	0	0	0	0	0	0	0	0	0	0	0	0	0	0	0	0	0	0	0
gb|CAE51745_1|ARO_3000168|tet(D)	0	0	0	0	0	0	0	0	0	0	0	0	0	0	0	0	0	0	0	0	0	0	0	0	0	0	0	0	0	0	0	0	0	0	0	0	0	0	0	0	0	0	0	0	0	33.0711	0	0	0
gb|AAA88675_1|ARO_3000498|ErmF	0	0	0	0	0	0	0	0	0	0	0	0	0	0	0	0	0	0	0	0	0	0	0	0	0	0	0	0	0	0	0	0	0	0	0	0	0	0	0	0	0	0	0	0	0	0	12.0176	0	0
gb|WP_041918279_1|ARO_3003925|Haemophilus	0	0	0	0	0	0	0	0	0	0	0	0	0	0	0	0	0	0	0	0	0	0	0	0	0	0	0	0	0	0	0	0	0	0	0	0	0	0	0	0	0	0	0	0	0	0	0	0	0
gb|WP_002530866_1|ARO_3003974|Propionibacterium	0	0	0	0	0	0.445948	13.0353	0	0	3.38478	0	0	16.1941	6.91151	0	3.68114	0.202497	0	0	0	0	0	0	127.069	0	0	0	5.27461	1.17396	0	0	0	0	0	0.734502	0	0	0	0.546147	0	0	0	0	1.01344	0	0	0.530187	0	0.546419
gb|ACI32877_1|ARO_3002859|dfrA14	0	0	0	0	0	0	0	0	0	0	0	0	0	0	0	0	0	0	0	0	0	0	0	0	0	0	0	0	0	0	0	0	0	0	0	0	0	0	0	0	0.137237	0	0	0	0	0	0	0	0
gb|AAA26549_1|ARO_3002549|AAC(6_)-Ic	0	0	0	0	0	0	0	9.77916	0	0	0	0	0	0	0	0	0	0	0	0	0	0	0	0	0	0	0.790162	25.8856	88.7447	0	0	0	0	0	0	0	0	0	0	0	0	0	0	0	0	0	0	0	0
gb|AGV10830_1|ARO_3002647|APH(3_)-IIIa	3.9058	0	0	0	0	0	0	0	9.28755	1.13322	0	0	0	0	0	0	0	0.0892245	0	0	4.25282	0	0	0	214.135	1.11481	0	6.38096	0.579033	0	0.37637	0	0.0711117	0	141.318	0	14.3079	0	0.407057	0.143785	0.0605224	0	0.0520787	0	0	0	0	0.0798803	5.52742
gb|WP_009887863_1|ARO_3003357|Clostridium	0	0	0	0	0	0	0	0	0	0	0	0	0	0	0	0	0	0	0	0	39.6164	0	0	0	0	0	0	0	0	0	0	0	0	0	0	0	0	0	0	0	0	0	0	0	0	0	0	0	0
gb|AAB53445_1|ARO_3002897|SAT-4	5.10623	0	0	0	0	0	0	0	7.97802	2.08308	0	0	0	0	0	0	0	0.158399	0	0	3.75862	0	0	0	241.356	0.848073	0	8.03419	0.148568	0	0.143178	0	0.0562152	0	167.821	0	8.59762	0	0.453314	0.306311	0	0	0	0	0	0	0	0.0393315	6.34658
gb|YP_003283625_1|ARO_3000178|tet(K)	0	0	0	0	0	0	0.0876919	0	0	0.149458	0	0	5.88581	0	0	1.20513	0	0.263325	0	0	0	0	0	0	0	8.59968	0	0	0	0	0	0	0	0	88.1921	0	17.3854	0	0	0.127808	0	0	0	1.50616	0	0	0.0985047	0	0
gb|CAA79727_1|ARO_3000191|tetQ	0	0	0	0	0	0	0	0	0	0	0	0	0	0	0	0	0	0	0	0	0	0	0	0	0	0	0	0	0	0	0	0	0	0	0	0	0	0	0	0	0	0	0	0	0	0	0	0	0
gb|AAA22851_1|ARO_3000179|tet(L)	0	0	0	0	3.72319	0	0	0	0	1.58516	0	0	0	0	0	0	0	0	0	0	4.76864	0	0	0	0	0	0	0	0	0	0	0	0	0	202.559	0	0	0.999658	4.53909	0	0	0	0	0	0	0	0	0	0
gb|CAA38525_1|ARO_3002535|AAC(3)-IIc	0	0	0	0	0	0	0	0	0	0	0	0	0	0	0	0	0	0	0	0	0	0	0	0	119.396	0	0	0	0	0	0	0	0	0	0	0	0	0	0	0	0	0	0	0	0	0	0	0	0
gb|BAA23130_1|ARO_3002493|SRT-1	0	0	0	0	0	0	0	13.3809	0	0	0	0	0	0	0	0	0	0	0	0	0	0	0	0	0	0	0	43.0715	178.709	0	0	0	0	0	0	0	0	0	0	0	0	0	0	0	0	0	0	0	0
gb|BAJ17544_1|ARO_3002069|CMY-59	0	0	0	0	0	47.6967	0	0	28.5112	6.13773	0	0	0	0	0	0	1.05986	0	0	0	0.198082	0	0	96.193	0	0	0	66.0376	0	0	0	0	0	0	0	0	0	0	0	0	0	0	0	0	0	0	0	0	0
gb|YP_002743273_1|ARO_3000616|mel	0	0	0	0	0	0.561564	0	0	0	2.2319	0	1.18574	0.201132	0	0.362961	0.350584	1.10158	0	0	0	0	0	0	0	2.0183	0	0	0	0	0	0	0	1.53187	0	102.746	0	182.371	0	0.773708	0	0	0	0	0	1.62464	29.58	0	0	0
gb|AHV80711_1|ARO_3002863|dfrA8	0	0	278.388	0	0	0	0	0	0	0	267.531	0	181.852	0	0	4.33437	0	0	0	0	0	346.34	0	0	0	0	0	0	0	0	0	0	0	0	0	0	0	0	0	0	0	0	0	0	0	0	0	0	0
gb|CAP12359_2|ARO_3002452|OKP-B-19	0	28.3917	0	0	0	0	15.6018	16.6674	0	15.6931	0	12.8949	0	0	24.1369	0	11.0923	0	24.2657	0	0	0	0	0	0	0	30.5793	0	0	15.84	0	0	0	30.9879	11.446	0	0	0	0	11.9765	0	0	0.560931	4.86682	20.3081	16.1385	0	0	0
gb|YP_001569085_1|ARO_3000621|PC1	0	0	0	0	0	0.246872	0	0	0	0	0	0	0	0	0	0.409015	0	0.410036	0	12.1434	0	0	0	0	0	1.15099	0	0.759824	0.19566	0	0.133642	0	0	0	44.3983	0	0	0.464841	1.51303	0.285911	0.217292	0	0.276726	5.46769	0	0.487201	0	0.282969	0
gb|AFK13828_1|ARO_3000823|ramA	0	0	0	0	0	17.621	14.7465	0	0.328319	0	0	0	0	147.769	0	0	0	0	0	0	0	0	0	0.356772	0	0	0	0	0	0	0	0	0	0	8.90931	0	0	0	0	0	0	0	0	0	0	189.613	3.08143	0	0
gb|ACT97371_1|ARO_3003097|CfxA6	0	0	0	0	0	0	0	0	0	0	0	0	0	0	0	0	0	0	0	0	0	0	0	0	0	0	0	0	0	0	0	0	0	0	0	0	0	0	0	0	0	0	0	0	0	0	29.5817	0	0
gb|YP_491919_1|ARO_3000508|gadX	0	0	31.7466	0	0	0	0	0	0	0	30.1186	6.82287	24.6366	0	0	0.331906	15.9989	0	0	0	6.16976	42.3271	34.5387	0	8.74323	0	0	0	0	0	0.0854434	32.2043	17.3277	0	0	33.0173	33.2608	0	0	0	36.9967	0	0.110347	0	9.67795	0.336947	38.1706	38.7875	0
gb|AIT76113_1|ARO_3002174|MIR-9	0	0	0	0	0	35.5807	10.1278	0	59.2419	0	0	0	0	208.672	0	0	0	0	0	0.209057	0	0	0	0.403308	0	0	0	0	0	0	0	0	0.532823	0	9.78945	0	0.166603	0	0	0	0	0	0	0	0	198.534	5.22503	0	0
gb|CAJ67339_1|ARO_3000186|tetM	8.41374	0	0	0	0	0	0	0	0	0	0	0	6.9959	0	0	0	0	0	0	0	0	0	0	0	422.206	0.451515	0	12.7157	0	0	0	0	0	0	0	0	0	0	0	0	0	0	0	0	0	20.3883	0	0	10.2805
gb|YP_007503840_1|ARO_3000165|tet(A)	0	0	339.745	0	0	0	0	0	0	0	316.129	0	254.944	0	0	5.12457	0	0	0	0	0	474.63	0	0	0	0	0	0	0	0	0	0	121.795	0	0	0	0	0	0	0	0	0	0	0	0	21.4702	0	0	0
gb|AAS13767_1|ARO_3003839|Mrx	0	0	0	0	0	0	0	0	0	0	0	0	0	0	0	0	0	0	0	0	72.7313	0	0	0	81.0417	0	0	0	0	0	0	0	188.109	0	0	0	0	0	0	0	0	0	0	0	0	0	0	0	0
gb|CDO61516_1|ARO_3003949|efrB	6.31771	2.79977	0	0	0	8.3893	23.583	0	10.8668	0.896746	0	0	2.94713	9.78709	0	19.2392	1.31322	1.90576	1.3967	0	7.5564	0	0	0	216.431	0.111266	0	7.48325	0.335249	6.08857	2.68048	0	3.32634	0.88537	67.6903	0	0	0	0	3.69123	59.8976	0	0.192319	2.43533	0	11.9962	0	5.51729	4.0789
gb|AAC77293_1|ARO_3001214|mdtM	0	0	0	0	0	0	0	0	0	0	0	3.63807	0	0	0	0	27.5396	0	0	0	22.408	0	0	0	0	0	0	0	0	0	0	0	112.167	0	0	0	0	0	0	0	0	0	0	0	20.6034	0.830456	0	0	0
gb|BAA03776_1|ARO_3000316|mphA	0	0	0	0	0	0	0	0	0	0	0	0	0	0	0	0	0	0	0	0	77.4236	0	0	0	91.4718	0	0	0	0	0	0	0	202.966	0	0	0	0	0	0	0	0	0	0	0	0	0	0	0	0
gb|YP_001245420_1|ARO_3000215|mecR1	0.122456	0	0	0	0.0900369	0	0.474314	4.03821	0	0	0	0	0.0743099	0	0	49.0697	0	0	0.0754961	0	0	0	0	0.0342712	0	17.112	0.937296	0	0.196624	0.337088	0	0	0	0	22.2441	0	13.9725	5.4181	0	0	0	0	13.2634	0.287694	0	0.188351	0.680799	0	1.44766
gb|AAF86219_1|ARO_3000375|ErmB	11.4383	0	0	0	0	0	0	12.2071	27.0316	2.3249	0	0	10.8947	0	0	0	2.45889	0	0.283809	0	6.0525	0	0	60.2945	293.813	0.235128	0	20.4722	0.97904	0	0	0	0.226943	0	387.638	0	0	0	0	0	132.693	0	0.480798	0	0	21.9917	0	23.7082	14.6374
gb|AAL08441_1|ARO_3002670|cat	0	0	0	0	0	0	0	0	0	0	0	0	0	0	0	0	0	0	0	0	0	0	0	0	0	0	0	0	0	0	0	0.209979	148.359	0	0	0	0	0	0	0	213.164	0	0	0	0	0	353.426	268.725	0
gb|AAF17880_1|ARO_3002605|aadA5	0	0	0	0	0	0	0	0	0	0	0	0	0	0	0	0	0	0	0	0	107.491	0	0	0	127.228	0	0	0	0	0	0	0	0	0	0	0	0	0	0	0	0	0	0	0	0	0	0	0	0
gb|YP_003281576_1|ARO_3000815|mgrA	0.489757	0	0	0.340488	6.28366	0.166618	1.30876	4.29578	0.211062	24.9821	0	0	0.331536	0.172155	0	159.699	0	0.148024	0	284.617	0.217672	0.272309	0	0.823272	0	10.9392	0.989902	2.19604	0.878152	0.334207	0.191233	0.133413	0.252644	0	29.6656	0	24.9927	104.544	1.30977	0.573172	0	0	9.91489	1.52422	0	0.501924	1.37082	0.30255	2.19955
gb|CAC19929_1|ARO_3002854|dfrA1	0	0	0	0	0	0	0	0	0	0	0	0	1.46659	0	0	0	0	0	0	0	0	0	0	0	0	0	0	0	0	0	0	0	0	0	0	0	0	0	0	0	254.884	0	0	0	0	0	191.947	277.233	0
gb|AAL78275_1|ARO_3002391|OXY-1-3	0	0	0	0	0	2.4067	0	0	0	0	0	0	0	0.248668	0	0	0	217.71	0	0	6.23591	0	0	0	0	0.865403	0.862907	0	0	3.3792	281.947	0	23.9263	0	0	0	0	0	0	4.95579	0	0	0.427376	182.285	0	0	0	3.27763	0
gb|AFK13827_1|ARO_3000825|robA	0	0	0	0	0	21.3745	19.0907	0	29.7881	0	0	0	0	359.154	0	0	0	0	0	0.42247	0	0	0	1.9016	0	0	0	0	0	0	0	0	0	0	6.13922	0	0.680295	0	0	0	0	0	0	0	0	398.693	2.67057	0	0
gb|BAD95494_1|ARO_3002895|SAT-1	0	0	0	0	0	0	0	0	0	0	0	0	0.460009	0	0	0	0	0	0	0	0	0	0	0	0	0	0	0	0	0	0	0.187279	0	0	0	0	0	0	0	0	303.018	0	0	0	0	0	262.444	358.663	0
gb|CAD09823_1|ARO_3003479|tetR	0	0	582.099	0	0	0	0	0	0	0	545.311	0	425.631	0	0	5.48561	0	0	0	0	0	778.245	0	0	0	0	0	0	0	0	0	0	195.598	0	0	0	0	0	0	0	0	0	0	0	0	22.2106	0	0	0
gb|NP_461214_1|ARO_3003926|Salmonella	0.19797	0.536537	0	0	0	0	0	0.563407	0.213407	0.348735	0.677322	13.3396	0	0.261101	0.254073	0	92.4871	0	0.255428	0	42.5876	0.30014	0	0.695706	0	0	0	0	0	0.50688	0.69494	0.461954	0	0.688621	0	0.303436	0	0	0	0	0.260751	0	1.79498	0.243341	47.5209	1.827	0.200293	0.458868	0
gb|BAC11911_1|ARO_3003551|emeA	7.44368	5.57998	0	0	0	12.7363	44.2592	0	18.1396	0.871836	0	0	5.99263	16.0362	0	24.6081	1.72122	1.49492	3.3789	0	13.1602	0	0	0	366.547	0.207697	0	11.9324	0.273388	11.5569	4.44762	0	5.44663	2.11466	96.0964	0	0	0	0	4.36109	102.617	0	0	4.05568	0	20.7728	0	11.3146	9.18779
gb|YP_005228001_1|ARO_3003968|Klebsiella	0	0	0.229777	0	0	0	92.7668	0	0	0	0	0	0	0	0	0	11.5009	0	0	0	0	0	0	0	0	0	0	0	0	130.31	0	0	4.23971	238.096	0	0	0	0	0	79.1424	0	0	0	48.152	0	0	0	0	0
gb|AAT46077_1|ARO_3000300|lsaA	5.29161	8.06659	0	0	0	23.4954	68.7163	0	35.2535	1.64175	0	0	6.77624	23.4125	0	40.4925	1.70384	1.82088	4.2234	0	16.7069	0	0	0	312.582	0.655234	0	15.4168	0.502685	9.95	3.92406	0	7.01693	1.58435	134.019	0	0	0	0	6.37173	89.2179	0	0	3.81496	0	21.6591	0	16.0276	8.64865
gb|AEM44648_1|ARO_3001970|CTX-M-110	0	0	0	0	0	0	0	0	0	0	0	0	0	0	0	0	0	0	0	0	0	0	0	0	0	0	0	0	0	0	0	0	0	0	0	0	3184.49	0	0	0	0	0	0	0	0	0	0	0	0
gb|AAU10334_1|ARO_3002628|aad(6)	17.3605	0	0	0	0	0	0	0	55.1576	4.82863	0	0	0	0	0	0	0	0	0	0	22.0937	0	0	0	1066.13	1.19825	0	35.0953	1.53518	0	0	0	0	0	699.63	0	0	0	1.90451	0	0	0	0	0	0	0	0	0	25.7237
gb|AEJ33969_1|ARO_3000410|sul1	0	0	0	0	0	0	0	0	76.2947	0	0	0	0.200466	0	0	0	0.154879	0	0	0	64.9915	0	0	0	75.1291	0	0	0	0	0	0	0	145.664	0	0	0	0	0	0	0	186.573	379.824	0	0	0	0	8.3046	235.493	0
gb|YP_006938491_1|ARO_3003905|ANT(4_)-Ib	0	0	0	0	9.28181	0	1.7063	0	0	312.264	0	0.0626516	14.096	1.19565	2.2076	0	0.0269468	0	0	57.9153	0	0	0	0.122531	0	0	0	0.120189	0.156222	0	0	0	0	0	268.859	0	0	6.33834	11.4951	0.0872839	0	0	0.0658627	98.7603	0	0	0.94071	0	0
gb|CDO61513_1|ARO_3003948|efrA	7.91881	5.99659	0	0	0	9.81086	60.6243	0	24.6046	0.410276	0	0	5.32408	14.7446	0	31.1814	1.88997	3.66104	3.90655	0	16.8952	0	0	0	421.074	0.91631	0	13.4188	0	13.7156	5.99556	0	8.65053	0	114.876	0	0	0	0	7.78767	127.921	0	0	4.58054	0	36.8983	0	18.8946	10.3323
gb|CAQ03505_1|ARO_3001338|SHV-100	0.353947	87.6424	0	82.2702	0	0	44.7369	67.6344	0	60.2994	0	53.0592	0.123647	0	75.4264	0	43.7573	0	88.6724	0	0	0	0	0	0	0	105.734	0	0	78.9581	0	0	1.17221	109.793	62.2359	0	0	0	0	42.0595	0	0	32.4324	32.5266	65.8129	0.731409	0	0	0
gb|NP_415222_1|ARO_3003841|kdpE	0	0	0	0	0	0	0	0	0	0	0	26.298	0	0	0	0	141.632	0	0	0	58.4813	0.428771	0	0	0	0	0	0	0	0	0	0	0	0	0	0.43348	315.653	0	0	0	0	0	2.24372	0	82.1606	4.35001	0.286133	0.327763	0
gb|NP_415372_1|ARO_3003751|Escherichia	0	0	75.3869	0	0	0	0	0	0	0	67.0737	58.2495	60.1301	0	0	1.3293	33.0857	0	0	0	16.0254	112.803	92.4838	0	23.7431	0	0	0	0	0	0.0965194	84.9803	37.5307	0	0	95.3294	68.4633	0	0	0	85.6131	0	0.186977	0	43.5608	0.634376	104.987	101.716	0
gb|AAC23556_1|ARO_3002660|APH(6)-Id	0	0	179.369	91.4904	0	0	0	0	0	0	171.772	0	119.255	0	0	2.33823	0	0	0	0	52.2409	205.126	0	0	60.3932	0	0	0	0	0	0	0	0	0	0.0321542	0	0	0	0	0	0	0	48.0426	0	0	0	0.0773664	0	0
gb|AGC51118_1|ARO_3000617|mecA	0.86074	0	0	0	2.64891	0	0.775247	8.57358	0	0	0	0	0.437244	0.681134	0	81.3051	0	0	0	0	0	0.260991	0	0	0	29.8	1.77271	1.52588	0.289237	0.440766	0	0	0.177608	0	45.8202	0	37.1234	8.80134	0.897053	0.430938	0	0	21.8519	1.26961	0	0.529566	0.696671	0.199508	1.90923
gb|AAL59753_1|ARO_3000412|sul2	0	0	215.148	0	0	0	0	0	0	0	198.585	0	154.444	0	0	2.37858	0	0	0	0	63.8076	249.359	0	0	75.7508	0	0	0	0	0	0	0	0	0	0	0	0	0	0	0	0	0	0.103556	0	0	0	0	0	0
gb|NP_863643_1|ARO_3002597|AAC(6_)-Ie-APH(2__)-Ia	8.83252	0	0	0	3.28057	0	1.03533	7.80101	0	0.144304	0	0	7.34906	0.639432	0.105133	97.0618	0	0	0	0	4.7923	0.580916	0	0.0959595	0	47.5306	2.2189	13.4982	2.55863	0.931005	0	0	0	0	163.286	0	25.3108	10.3811	1.26967	1.91837	0	0	33.1381	0	0	0	1.23257	0	11.1676
gb|YP_489201_1|ARO_3003390|Escherichia	0	0	99.8008	0	0	0	0	0	0	0	98.7084	79.7173	75.6257	0	0	1.86511	0	0	0	0	24.9583	155.953	131.349	0	32.0238	0	0	0	0	0	0.0965194	111.239	49.4452	0	0	118.461	0	0	0	0.0991157	137.676	0	0	0	64.0435	1.827	142.128	154.822	0
gb|AET15272_1|ARO_3003197|aadA25	0	0	0	0	0	0	0	0	91.3205	0	0	0	1.15232	0	0	0	0.286871	0	0	0	0	0	0	0	0	0	0	0	0	0	0	0.192481	0	0	0	0	0.0867723	0	0	0	510.854	456.55	0	0	0	0	252.619	603.125	0
gb|AAC74603_2|ARO_3003378|Escherichia	0	0	95.3875	0	0	0.421173	0.297178	0	0	0	101.786	93.8217	66.8345	0	0	2.45409	47.6205	0	0	0	26.686	184.336	143.454	0	33.7505	0	0	0	0	0	0	105.095	49.3601	0	0	127.949	87.64	0	0	0	134.721	0	1.30884	0	54.6287	2.28375	142.208	145.117	0
gb|CAC41008_1|ARO_3004041|Klebsiella	0.26396	126.98	0	76.979	0	0	70.134	93.7133	0	70.4444	0	75.5909	0	0	121.108	0	67.931	0.170848	133.334	0	0	0	0	0	0	0	142.703	0	0	109.993	0	0	2.04249	152.185	84.9085	0	0	0	0	56.8264	0	0	25.728	32.7699	90.3302	8.72901	0	0	0
gb|AFH35853_1|ARO_3001328|mdfA	0	0	120.351	0	0	0	0	0	0	0	108.49	90.4283	81.9084	0	0	1.93744	64.0174	0	0	0	24.7602	159.864	150.177	0	33.5853	0	0	0	0	0	0	138.465	58.1571	0	0	141.976	106.209	0	0	0	142.04	0	1.18091	0	77.0851	1.7629	150.958	175.094	0
gb|NP_417969_1|ARO_3003834|gadE	0	0	127.348	0	0	0	0	0	0	0	113.344	105.67	101.775	0	0	2.14345	60.6568	0	0	0	29.9317	164.868	157.608	0	41.222	0	0	0	0	0	0.483819	140.691	61.4297	0	0	145.015	123.41	0	0	0	156.747	0	0.255614	0	76.5331	1.79231	164.405	180.527	0
gb|ABK33456_1|ARO_3002639|APH(3__)-Ib	0	0	292.911	137.789	0	0	0	0	0	0	280.757	0	185.456	0	0	3.75331	0	0	0	0	79.8153	323.092	0	0	110.532	0	0	0	0	0	0	0	0	0	0	0	0	0	0	0	0	0	79.7181	0	0	0	0	0	0
gb|ANK04027_1|ARO_3003838|gadW	0	0	0	0	0	0	0	0	0	0	0	200.094	1.88561	0	0	0	0	0	0	0	54.8852	0.375175	259.765	0	64.254	0	0	0	0	0	0	233.864	0	0	0	232.887	0	0	0	0	281.611	0	0	0	135.602	2.75302	289.674	302.566	0
gb|NP_416292_1|ARO_3002818|msrB	0	0	123.24	0	0	0	0	0	0	0	122.123	96.53	100.566	0	0	4.06862	70.518	0	0	0	30.9128	219.102	186.241	0	43.2406	0	0	0	0	0	0.193039	133.967	74.0133	0	0	147.58	134.04	0	0	0	176.362	0	0.611924	0	74.4383	1.92316	195.012	179.167	0
gb|AAD01867_1|ARO_3002875|dfrE	10.1185	16.6923	0	0	0	28.6398	82.0211	0	33.6709	3.09986	0	0	11.174	35.974	0	53.4446	2.54996	6.83394	3.97333	0	23.1095	0.666978	0	0	656.173	0	0	28.5961	0.739161	20.2752	10.8102	0	7.26218	2.2954	226.978	0	0	0	0	10.4622	234.096	0	0	7.57061	0	55.4867	0	21.4138	16.8893
gb|NP_311275_1|ARO_3000832|evgA	0	0	135.596	0	0	0	0	0	0	0	127.496	101.695	109.44	0	0	3.3249	59.3991	0	0	0	30.8412	203.389	193.507	0	42.9384	0	0	0	0	0	0	148.641	69.2117	0	0	158.144	132.302	0	0	0	161.071	0	0.434269	0	79.5487	2.35742	197.465	204.871	0
gb|NP_309766_1|ARO_3000676|H-NS	0	0	130.913	0	0	0	0	0	0	0	132.796	101.866	104.68	0	0	3.4646	73.6475	0	0	0	34.3642	230.562	172.306	0	48.1641	0	0	0	0	0	0	149.715	72.6011	0	0	165.235	136.69	0	0	0	184.896	0	0.203975	0	67.5704	0.553637	197.38	203.571	0
gb|AJE60855_1|ARO_3003209|FosA5	1.75974	190.769	0	123.708	0	0	111.541	151.807	0	118.57	0	182.9	0	0	315.585	0	105.058	0	198.667	0	0	0.666978	0	0	0	0	239.852	0	0	0	0	0	4.99275	0	136.519	0	0	0	0	49.0072	0	0	39.8884	51.6424	247.872	0	0	0	0.187659
gb|ABR75897_1|ARO_3003373|Klebsiella	96.205	115.35	0	69.7508	0	2.02163	66.365	87.4444	0	64.2202	0	66.6921	0	0	106.478	0	56.6407	95.7178	112.427	0	2.88869	0.130496	0	0	0	0	129.172	0	0	94.9078	94.7435	0	16.2703	148.974	81.3101	0	0	0	0	56.1566	0	0	59.0879	127.975	90.5916	8.84375	0	1.04288	127.94
gb|BAJ09383_1|ARO_3003046|qacA	5.03924	0	0	0	12.3093	1.68469	5.67671	0.0520068	0	137.501	0	0	8.31209	0.0482033	0	16.9555	0.169474	0	0	486.379	0	0	0	2.1082	0	15.8952	0.251681	2.72963	0	3.10335	0	0	0	0	95.7131	0	59.926	28.9187	3.03167	0.275322	0.0962772	0	3.57164	13.7066	0	0.337293	4.65988	0	14.6834
gb|AAC75315_1|ARO_3002985|arnA	0	0	89.8962	0	0	0	0	0	0	0	90.0318	188.452	63.3041	0	0	1.92552	15.7823	0	0	0	17.7548	137.355	302.155	0	65.8744	0	0	0	0	0	0.106914	245.191	46.9458	0	0	278.047	74.6348	0	0	0	275.169	0	0.0517782	0	89.426	2.10808	326.15	345.233	0
gb|BAA11236_1|ARO_3000206|emrK	0	0	186.548	0	0	0	0	0	0	0	183.919	154.534	140.986	0	0	2.54848	55.8209	0	0	0	40.5687	299.216	256.449	0	34.0796	0	0	0	0	0	0.0325499	209.479	82.4851	0	0	225.476	122.348	0	0	0	145.825	0	0.258891	0	111.632	2.61	155.187	151.362	0
gb|AAC75314_1|ARO_3003578|PmrF	0	0	169.851	0	0	0	0	0	0	0	167.66	131.533	124.421	0	0	3.18214	81.0161	0	0	0	20.6005	263.458	234.833	0	55.4647	0	0	0	0	0	0.0926587	193.794	97.5185	0	0	202.033	85.8004	0	0	0	222.538	0	0.732949	0.0973364	76.2405	0.974401	244.858	284.915	0
gb|YP_490321_1|ARO_3000828|baeR	0	0	158.247	0	0	0	0	0	0	0	146.646	130.243	108.947	0.237365	0	3.0384	72.6043	0	0	0	38.5659	260.407	204.373	2.87117	46.8695	0	0	0	0	0	0.386078	185.442	86.1558	0	0	212.152	160.923	0	0	0	198.916	0	0.611924	0	94.3771	4.06001	222.802	242.157	0
gb|BAE78083_1|ARO_3003549|mdtO	0	0	193.983	0	0	0	0	0	0	0	187.049	156.577	138.661	0	0	3.51049	93.6528	0	0	0	38.0422	284.557	122.632	0	55.8576	0	0	0	0	0	0.51477	106.923	108.184	0	0	110.804	198.166	0	0	0	192.921	0	0.0891545	0	107.678	2.56922	180.104	217.795	0
gb|AAS68233_1|ARO_3000391|norA	1.35997	0	0	1.33817	3.80119	0.109871	1.37994	18.9966	0	89.8067	0	0.231993	1.6178	3.47378	0.110466	177.847	1.47676	0	0	920.614	0	0	0	0.89736	0	59.9499	1.56589	6.26883	0	2.62255	0	0	0.612746	0	97.4167	0.131929	67.4289	58.8516	6.46775	1.91767	0.11337	0	44.6696	1.77745	0	0	5.25116	0.788056	7.3285
gb|NP_416715_1|ARO_3003952|YojI	0	0	210.619	0	0	36.2883	0	0	36.1939	6.97469	216.421	75.0142	162.838	0	0	3.11319	97.7917	0	0	0	54.3121	339.012	286.92	69.4778	68.9924	0	0	41.9973	0	0	0.277976	232.284	46.3236	0	0	240.391	93.964	0	0	0	126.621	0	0.91031	0	78.5121	2.9319	157.711	155.648	0
gb|NP_415632_1|ARO_3003844|mfd	0	0	179.095	0	0	0	0	0	0	0	166.428	157.28	149.412	0	0	2.57095	88.9572	0	0	0	41.3456	279.273	237.781	0	52.0274	0	0	0	0	0	0.220616	210.739	95.3161	0	0	236.102	170.173	0	0	0	228.219	0	0.854751	0	118.831	4.35001	249.699	294.55	0
gb|BAE78116_1|ARO_3003576|PmrC	0	0	126.22	0	0	0	0	0	0	0	131.594	103.286	90.8686	0	0	2.10351	134.529	0	0	0	25.7428	176.082	161.702	0	34.6476	0	0	0	0	0	0.110308	139.686	147.108	0	0	141.748	289.1	0	0	0	158.81	0	1.4691	0	77.4027	3.045	156.896	178.194	0
gb|AAC75135_2|ARO_3000792|mdtA	0	0	227.779	0	0	0	0	0	0	0	217.154	196.456	169.591	0	0	1.33859	107.655	0	0	0	54.9227	347.071	288.338	0	0	0	0	0	0	0	0	268.773	140.746	0	0	321.642	219.991	0	0	0	0	0	0	0	138.242	2.21455	52.0762	1.25146	0
gb|NP_414997_1|ARO_3003807|Escherichia	0	0	197.977	0	0	0	0	0	0	0	187.138	158.212	139.024	0	0	4.38096	86.1815	0	0	0	47.9626	281.095	239.555	0	61.3785	0	0	0	0	0	0.100716	205.487	102.642	0	0	213.088	199.369	0	0	0	206.106	0	1.21081	0	108.127	4.09635	255.079	288.488	0
gb|CAA77936_1|ARO_3004039|Escherichia	0	0	398.254	0	0	0	0	0	0	0	322.293	140.066	276.871	0	0	5.82846	109.805	0	0	0	72.8363	587.899	221.077	0	55.6295	0	0	0	0	0	0	206.725	0	0	0	213.164	0	0	0	0	240.217	0	0.690376	0	113.928	2.34231	242.354	233.736	0
gb|ACN32294_1|ARO_3000237|tolC	0	0	217.913	0	0	0	0	0	0	0	197.301	155.164	150.432	0	0	2.85567	98.4331	0	0	0	41.8523	289.915	233.966	0	56.1647	0	0	0	0	0	0.231647	215.502	108.001	0	0	234.515	197.566	0	0	0	254.208	0	0.826098	0	124.507	4.51906	265.784	290.703	0
gb|AAC76296_1|ARO_3000656|acrS	0	0	0	0	0	0	0	0	0	0	0	187.218	1.9676	0	0	0	0	0	0	0	52.8218	0.260991	298.614	0	65.1123	0	0	0	0	0	0	253.071	110.65	0	0	258.052	0	0	0	0	269.367	0	0	0	154.271	5.03088	303.923	306.444	0
gb|ABR76005_1|ARO_3003380|Klebsiella	3.39378	235.374	0.439574	128.659	0	0	379.666	180.156	0	134.097	0	123.804	0	0	220.075	0	122.125	0.366104	231.406	0	0	0	0	0	0	0	255.744	0	0	182.713	0	0	10.9419	288.729	146.271	0	0	0	0	103.6	0	0	71.1581	94.903	171.806	11.6946	0	0	0
gb|AAC74149_2|ARO_3001216|mdtH	0	0	184.621	0	0	0	0	0	0	0	200.118	149.161	133.707	0	0	2.98759	86.8095	0	0	0	44.1182	310.781	260.201	0	66.136	0	0	0	0	0	0	217.958	105.652	0	0	252.955	180.991	0	0	0	244.394	0	1.6318	0	114.431	6.64365	270.031	323.402	0
gb|AAC76298_1|ARO_3000502|acrF	0	0	213.105	0	0	0	0	0	0	0	198.32	186.541	149.24	0	0	5.49716	100.795	0	0	0	48.464	278.77	260.104	0	64.801	0	0	0	0	0	0	216.934	107.517	0	0	241.778	237.742	0	0	0	265.34	0	0.897489	0	123.213	3.1668	270.956	300.283	0
gb|AAO04716_1|ARO_3002865|dfrC	0.989852	0	0	1.37708	3.04625	0	6.53792	8.9206	0	74.3967	0	0	0	0.435169	0	143.564	1.14748	0	0	478.219	0	0	0	1.93252	0	102.118	1.88761	0	0	2.112	0	0	0	0	77.0003	0	145.43	32.6138	3.78257	0.412982	0	0	33.6558	2.02784	0	0	0.333822	0.38239	2.25191
gb|NP_414618_4|ARO_3003843|leuO	0	0	221.235	0	0	0	0	0	0	0	220.993	176.71	168.596	0	0	2.30973	0	0	0	0	50.8798	331.213	303.786	0	68.4245	0	0	0	0	0	0	254.347	127.836	0	0	284.516	0	0	0	0	283.451	0	0	0	129.016	3.94059	315.52	279.37	0
gb|AAC75429_1|ARO_3000833|evgS	0	0	231.04	0	0	0	0	0	0	0	220.356	146.735	145.821	0	0	3.15526	92.2576	0	0	0	46.5492	319.949	257.039	0	62.1638	0	0	0	0	0	0.198554	230.515	101.716	0	0	251.852	214.501	0	0	0	236.24	0	0.384638	0	111.126	3.65401	261.983	290.005	0
gb|AAC75138_1|ARO_3001330|mdtD	0	0	223.806	0	0	0	0	0	0	0	207.39	165.792	166.652	0	0	3.50584	99.0113	0	0	0	51.8786	328.439	285.084	0	64.2494	0	0	0	0	0	0	250.115	107.085	0	0	271.792	177.61	0	0	0	304.706	0	0.641064	0	116.974	3.91501	311.599	347.756	0
gb|AAC75733_1|ARO_3000074|emrB	0	0	220.373	0	0	0	0	0	0.237119	0	205.956	163.632	158.112	0	0	4.90818	97.1535	0	0	0	48.42	331.488	269.223	0	62.5301	0	0	0	0	0	0	230.977	128.904	0	0	263.652	230.699	0	0	0	273.788	0	1.74512	0	130.513	2.70667	312.234	359.702	0
gb|AAA98296_1|ARO_3000250|ErmC	5.49497	0	0	0	5.76874	0	3.99717	0.357641	0	461.385	0	0.222713	0	1.60294	0	555.363	0.973863	0.205018	0.333168	200.209	0	2.51596	0	0.479936	0	5.04342	0.575146	0	0	5.61095	0	0	0	0	103.193	0	130.533	28.266	1.58479	0	0.539641	0	0.651655	0	0	3.31508	0	5.58223	15.0594
gb|AAC76539_1|ARO_3000796|mdtF	0	0	254.8	0	0	0	0	0	0	0	244.425	203.922	166.59	0	0	4.05458	111.555	0	0	0	49.2334	323.89	296.82	0	69.4121	0	0	0	0	0	0	247.045	106.565	0	0	284.174	249.361	0	0	0	318.343	0	0.585319	0	155.966	3.70696	315.418	348.939	0
gb|BAA15934_1|ARO_3000829|baeS	0	0	0	0	0	0	0	0	0	0	0	475.299	0	0	0	0	241.501	0	0	0	1.52371	2.77052	0	0	1.08678	0	0	0	0	0	1.06914	1.06605	297.889	0	0	0	476.74	0	0	0	1.20346	0	2.07113	0	174.337	0	0.924429	1.05893	0
gb|YP_001693237_1|ARO_3003922|oqxA	5.75914	340.6	0.532817	0	0	0	169.21	258.79	0	197.846	0	184.685	0	0	313.093	0	176.393	0	331.675	0	0	0	0	0	0	0	372.317	0	0	285.398	0	0	5.57042	405.587	227.869	0	0	0	0	65.3793	0	0	3.80753	85.9892	235.565	56.471	0	0	0
gb|BAA11237_1|ARO_3000254|emrY	0	0	210.995	0	0	0	0	0	0	0	213.131	169.146	153.363	0	0	4.58097	108.781	0	0	0	51.5013	328.953	297.717	0	76.2919	0	0	0	0	0	0.239634	248.531	140.932	0	0	271.878	240.741	0	0	0	358.632	0	0.897489	0	127.782	3.045	342.901	384.99	0
gb|NP_415804_1|ARO_3004045|antibiotic	0	0	184.382	0	0	67.0215	6.51208	0	65.6923	2.42598	183.147	158.301	144.341	86.8446	0	3.22322	89.8446	96.7151	0	0.227236	46.8949	308.66	266.083	78.3426	58.4065	0.225757	0.590904	45.6493	0	2.31402	111.291	199.176	113.28	0	6.29756	235.234	170.689	0.0977927	0	3.33977	252.465	0	0.865784	87.7086	98.9576	101.837	292.515	298.185	0.0734319
gb|CDO13981_1|ARO_3003585|Klebsiella	157.139	201.76	0.109893	106.896	0	28.8504	107.578	135.922	32.0111	108.544	0	106.828	0	0.543961	190.343	0	92.1811	178.216	194.871	0	6.0525	0.500233	0	0	0	1.18993	211.223	0	0	160.407	193.425	0	28.1693	262.967	125.074	0	0	0.187436	0	91.3723	0	0	104.146	218.906	134.439	15.225	4.33968	3.7283	204.009
gb|AHA80960_1|ARO_3001388|TEM-211	0	0	251.216	0	0	0	0	0	0	0	244.777	0	166.982	0	0	5.68316	212.093	0	0	0	75.7938	309.394	0	0	82.8066	0	0	0	0	0	0	0	190.462	0	0	0	0	0	0	0	509.333	0	1.30884	0	0	5.07501	425.289	620.81	0
gb|AMP35312_1|ARO_3002831|vgaC	1.62364	0	140.828	132.051	0	86.1738	7.4658	0	370.96	1.50533	129.909	0	102.773	0	0	21.2923	3.26909	229.539	0	0	0	184.748	0	0	36.8958	0	0	0	0	643.811	223.081	0	8.72833	804.646	0	0	0.179787	0	0	202.795	0	0	64.0187	78.4644	0	0	11.0665	0	0
gb|NP_417544_5|ARO_3000024|patA	0	0.282388	299.558	0.217434	0	0	0	0	0	0	266.413	223.543	206.16	0	0	4.64986	125.619	0	0.268872	0	53.1693	364.275	316.489	0	75.5979	0	0	0	0	0.266779	0.731516	274.741	140.824	0	0	312.699	277.964	0	0	0	327.997	0	1.65327	0	168.279	3.52579	366.641	374.581	0
gb|NP_418486_1|ARO_3003511|Escherichia	84.6063	0	222.523	0	0	51.6238	9.47842	0.268289	42.3766	7.14076	195.003	164.923	153.262	157.485	0.241974	2.86003	99.598	104.802	0	0	45.6109	293.107	249.734	82.3804	63.8422	0.273285	0	55.289	0	0.921023	113.495	220.464	108.001	0.345173	0.118919	227.372	196.181	0	0	3.91246	264.404	0	36.5856	0.372025	124.994	173.107	269.361	299.311	110.839
gb|BAE77781_1|ARO_3000795|mdtE	0	0	311.174	0	0	0	0	0	0	0	298.73	241.159	238.136	0	0	5.62922	127.974	0	0	0	65.6545	406.272	371.263	0	81.7818	0	0	0	0	0	0.622159	318.718	157.3	0	0	329.576	284.236	0	0	0	359.549	0	1.81337	0	161.96	4.012	372.838	424.011	0
gb|BAE77595_1|ARO_3003303|Escherichia	0	0	149.748	0	0	63.6814	0	0	0	0	131.702	269.282	113.975	0	0	0.81803	152.692	0	0	0	79.4528	159.074	384.379	0	97.6411	0	0	0	0	0	0.257385	332.607	177.016	0	0	347.131	300.996	0	0	0	388.692	0	1.79498	0	186.834	4.87201	397.381	518.827	0
gb|NP_460903_1|ARO_3000826|sdiA	87.2719	126.31	98.9041	63.6901	0	68.4406	78.455	83.572	88.2083	74.3967	92.003	162.521	88.2048	144.259	117.509	1.22705	118.956	112.119	123.67	0	30.6752	186.337	142.717	97.0123	37.8712	0.216351	141.759	65.8036	0	92.5057	125.089	130.887	74.0402	169.86	86.7814	138.063	108.812	0	0	53.8942	132.983	0	59.4586	142.76	139.719	166.46	163.072	159.265	125.825
gb|NP_312864_1|ARO_3000830|cpxA	0	0	320.779	0	0	0	0	0	0	0	317.495	253.119	228.788	0	0	4.90818	144.009	0	0	0	80.0581	400.312	400.886	0	95.3649	0	0	0	0	0	0.289558	338.959	169.526	0	0	347.055	304.831	0	0	0	387.867	0	1.40233	0	183.077	2.28375	396.58	472.347	0
gb|AAC76733_1|ARO_3001215|mdtL	0	0	337.09	0	0	0	0	0	0	0	326.781	232.934	238.246	0	0	4.32133	160.49	0	0	0	65.3275	408.047	362.246	0	79.6328	0	0	0	0	0	0.266178	331.444	151.669	0	0	329.008	301.9	0	0	0	365.542	0	1.8117	0	164.478	4.1262	387.712	442.741	0
gb|YP_005226137_1|ARO_3003966|Klebsiella	1.25381	372.58	1.67038	193.756	0	0	182.854	271.351	0	225.573	0	194.691	0	0	316.299	0	168.814	0.427121	330.737	0	1.9258	0.45021	0	0	0	0	383.694	0	0	289.661	0.173735	0	36.1861	449.411	194.561	0	0	0	0	145.081	0	0	70.509	292.577	262.075	28.4708	0	0	0
gb|AAC75089_1|ARO_3003577|PmrE	0	0	536.821	0	0	0	0	0	0	0	450.159	397.725	378.283	0	0	13.5919	221.376	0	0	0	99.8028	746.656	655.748	0	155.409	0	0	0	0	0	0	499.977	272.436	0	0	554.587	452.711	0	0	0	581.273	0	3.10669	0	257.569	9.83771	731.223	658.652	0
gb|YP_001693238|ARO_3003923|oqxB	254.392	405.756	0.659361	0	0	46.5854	185.885	254.237	57.7127	188.317	0	206.096	0	0	345.539	0	170.401	270.368	401.023	0	2.87075	0.857543	0	0	0	0.741774	447.93	0	0	339.61	293.033	0	10.7231	518.187	294.682	0	0	0	0	56.3721	0	0	89.188	143.465	260.755	31.9725	6.96671	5.1872	318.786
gb|BAE78082_1|ARO_3003550|mdtP	0	0	653.756	0	0	0	0	0	0	0	590.964	264.908	428.977	0	0	6.9292	182.247	0	0	0	131.229	907.173	456.372	0	107.208	0	0	0	0	0	0	365.216	166.763	0	0	428.023	358.931	0	0	0	468.124	0	1.31984	0	246.946	10.15	449.127	550.372	0
gb|BAE78084_1|ARO_3003548|mdtN	0	0	497.346	0	0	0	0	0	0	0	477.512	398.472	360.96	0	0	9.46578	192.285	0	0	0	91.9665	678.531	632.28	0	132.704	0	0	0	0	0	0	512.274	251.664	0	0	561.79	431.085	0	0	0	626.919	0	0.961595	0	270.503	11.745	636.073	690.76	0
gb|YP_489794_1|ARO_3000263|marA	0	0	363.615	0	0	101.082	14.8589	0	124.132	5.23102	373.731	312.235	323.906	179.725	0	13.3339	200.656	0	0	0	92.2731	744.947	496.588	124.454	146.854	0	0	70.1905	0	0	0.386078	439.78	221.406	0	12.9028	431.587	335.08	0	0	0	483.432	0	1.79498	0	230.293	221.879	553.61	584.292	0
gb|NP_415434_1|ARO_3003950|msbA	0	0	422.396	0	0	24.4928	0	0	27.5788	0	391.805	368.172	320.264	30.1271	0	1.13266	239.382	0	0	0	90.6605	673.237	606.771	4.28127	126.066	0	0	0	0	0	2.13828	453.071	289.405	0	0	506.971	490.197	0	0	0	510.269	0	5.17782	0	245.196	49.1885	626.763	600.411	0
gb|BAA16547_1|ARO_3000027|emrA	0	0	471.254	0	0	0	0	0	0	0	486.346	390.728	335.472	0	0	6.53852	239.72	0	0	0	107.606	674.245	606.194	0	153.549	0	0	0	0	0	0.421176	521.734	283.634	0	0	544.911	432.366	0	0	0	625.546	0	7.02928	0	275.036	6.85658	671.303	751.196	0
gb|AAC75137_1|ARO_3000794|mdtC	0	0	0	0	0	0	0	0	0	0	0	376.792	4.64151	0	0	0	260.567	0	0	0	131.801	1.38526	712.888	0	143.455	0	0	0	0	0	0	656.686	317.685	0	0	634.414	542.1	0	0	0	730.503	0	4.14226	0	273.315	8.43232	752.485	888.439	0
gb|NP_414995_1|ARO_3000216|acrB	0	0	527.083	0	0	0	0	0	0	0	461.621	422.352	406.132	0	0	6.79594	237.264	0	0	0	112.754	796.525	648.946	0	153.236	0	0	0	0	0	0	572.468	299.774	0	0	593.801	499.808	0	0	0	636.633	0	2.07113	0	353.173	9.83771	722.903	815.373	0
gb|AAC76297_1|ARO_3000499|acrE	0	0	527.083	0	0	0	0	0	0	0	518.933	427.277	378.283	0	0	5.66329	257.389	0	0	0	120.373	669.081	673.434	0	170.624	0	0	0	0	0	0	600.185	304.488	0	0	598.002	556.517	0	0	0	685.975	0	0	0	322.804	11.2431	685.002	796.312	0
gb|AIL15701|ARO_3003775|Escherichia	0	0	494.216	0	0	335.902	0	0	308.291	24.1432	557.488	424.814	408.453	0	0	5.66329	255.271	0	0	0	116.564	666.311	665.271	508.401	154.323	0	0	313.158	0	0	0	555.411	294.118	0	0	635.815	484.43	0	0	0	635.429	0	1.03556	0	318.305	11.2431	708.113	832.316	0
gb|AAC75136_1|ARO_3000793|mdtB	0	0	563.601	0	0	0	0	0	0	0	510.597	408.807	394.528	0	0	13.5919	277.514	0	0	0	126.468	955.83	659.83	0	188.013	0	0	0	0	0	0	554.345	291.29	0	0	649.819	517.109	0	0	0	754.572	0	0	0	308.183	16.8646	796.858	900.087	0
gb|NP_417169_1|ARO_3000516|emrR	52.1322	72.9913	435.637	43.3781	0	106.346	73.4879	57.5144	127.418	46.7886	440.554	435.119	374.572	160.729	78.4449	13.6728	261.027	63.641	77.9057	0	96.9494	674.14	558.963	63.9939	167.095	0.108175	84.6862	18.692	0	61.4592	65.8263	527.666	244.98	90.9554	83.2882	556.915	391.698	0	0	37.8911	568.172	0	37.3019	73.3065	319.172	181.956	631.213	693.223	74.7353
gb|AAC76093_1|ARO_3002986|bacA	0	0	587.947	0	0	2.33265	0	0	0	0	603.338	480.225	432.821	0	0	6.79594	271.159	0	0	0	144.752	827.001	726.493	1.07032	213.009	0	0	0	0	0	3.20741	615.11	388.387	0	0	703.037	626.683	0	0	0	761.793	0	2.07113	0	357.672	11.2431	784.84	832.316	0
gb|CDJ72593|ARO_3003889|Escherichia	0	0	516.127	0	0	0	0	0	0	0	566.867	387.874	401.491	0	0	10.1939	311.409	0	0	0	134.848	896.264	798.598	0	164.104	0	0	97.1869	1.53518	0	0	616.176	323.341	0	0	698.836	546.906	0	0	0	821.966	0	4.14226	0	397.038	15.4593	840.306	860.907	0
gb|AAC77033_1|ARO_3003381|Escherichia	387.527	0.670671	441.112	1.54922	0	183.21	43.2394	0	161.122	16.5649	435.18	342.16	319.926	585.52	0	5.5217	210.563	0	0.638571	0	96.9775	571.767	531.322	297.994	127.153	0	0.566283	214.958	0	0.6336	0.579117	474.081	258.885	2.58233	0	468.808	433.167	0	0	0.619473	526.716	0	173.888	0	258.318	562.565	532.779	594.234	539.192
gb|ABG77965_1|ARO_3004042|Enterobacter	199.62	244.72	249.824	148.61	0	200.513	146.608	167.887	241.624	149.375	244.024	329.525	172.953	282.86	240.451	3.68114	240.143	219.967	238.648	0.580715	60.1353	347.162	315.116	207.874	71.4256	0.72117	263.101	128.683	0	203.034	231.003	268.286	163.91	299.359	189.726	314.73	254.937	0	0	114.258	305.187	0	134.779	259.8	316.332	307.08	356.355	394.658	276.328
gb|BAE77933_1|ARO_3000518|CRP	163.056	251.684	269.259	144.969	0	149.555	153.83	181.571	178.292	136.006	249.583	330.336	184.447	229.532	240.214	216.406	230.54	228.549	248.462	0	60.1748	333.701	305.488	171.186	79.4172	1.65213	265.432	153.941	195.945	179.021	260.497	265.624	165.07	248.53	185.482	285.781	249.904	0.204476	0	115.785	308.16	336.29	122.793	221.219	330.541	318.341	330.301	350.408	234.762
gb|NP_415611_1|ARO_3004049|antibiotic	0	0	606.206	0	0	198.275	0	0	274.803	24.1432	622.095	560.262	416.575	0	0	13.5919	342.126	0	0	0	159.989	941.978	820.365	394.947	197.794	0	0	272.663	0	0	4.27655	688.667	334.654	0	0	736.649	550.75	0	0	0	750.962	0	3.10669	0	424.032	15.4593	917.958	892.675	0.779507
gb|YP_489321_1|ARO_3001329|mdtG	0	0	616.959	0	0	58.8994	0	0	57.2916	3.48735	629.562	577.296	451.097	0	0	14.0638	365.87	0	0	0	146.339	1150.23	864.354	91.8689	219.892	0	0	56.2424	0	0	0	742.592	356.964	0	0	850.554	654.797	0	0	0	807.224	0	3.53818	0	395.726	10.7746	916.263	986.743	0
gb|NP_312937_1|ARO_3003288|Escherichia	203.777	283.291	304.185	182.601	0	131.069	150.253	220.855	108.411	157.628	297.721	418.685	212.53	0.348135	288.965	3.59933	289.166	270.624	269.392	0	65.367	384.579	389.488	187.995	95.1294	1.73081	309.568	186.785	252.35	223.027	302.994	334.763	182.19	280.039	216.433	353.199	281.559	0	0	134.137	378.61	0	143.598	263.457	399.338	16.646	359.726	432.56	254.691
gb|YP_491362_1|ARO_3003386|Escherichia	0	0	810.709	0	0	0	0	0	0	0	723.172	578.732	573.226	0	0	10.1939	354.837	0	0	0	140.943	889.338	887.029	0	236.918	0	0	0	0	0	1.06914	747.3	361.049	0	0	801.071	682.431	0	0	0	889.36	0	4.14226	0	428.531	9.83771	936.446	1129.87	0
gb|EFF04178_1|ARO_3000309|emrD	0	0	691.416	0	0	230.932	0.822955	0	233.435	14.4859	746.097	613.21	523.33	0	0	14.7245	342.126	0	0	0	152.371	951.675	926.482	374.611	234.744	0	0	252.416	0	0	1.06914	818.725	404.412	0	0	788.466	816.033	0	0	0	889.36	0	5.17782	0	393.664	18.27	919.807	941.385	0
gb|YP_490697_1|ARO_3000491|acrD	0	0	803.405	0	0	0	0	0	0	0	756.517	598.434	546.538	0	0	10.1939	325.179	0	0	0	154.656	1232.88	922.401	0	226.05	0	0	0	0	0	0	773.951	394.986	0	0	750.654	718.955	0	0	0	929.075	0	8.28451	0	496.016	9.83771	1052	1106.58	0
gb|NP_462096_1|ARO_3003317|Salmonella	0	0	807.057	0	0	460.932	56.7016	0	484.008	18.8317	807.368	648.304	582.277	866.335	0	11.7796	373.161	0	1.53257	0	138.657	1107.52	969.201	457.775	231.701	0	0	287.781	0	0	0	796.871	408.089	0	53.9419	963.105	837.179	0	0	0	1020.06	0	5.38493	0	454.738	886.096	1053.94	1102.66	0
gb|CDJ73208|ARO_3003890|Escherichia	89.5887	448.086	446.378	303.557	0	163.891	223.504	320.733	195.994	228.724	420.512	635.641	312.483	157.191	431.334	6.59759	423.853	406.192	415.553	0.340855	105.273	585.599	497.669	68.3607	111.472	1.20404	474.627	43.7419	0	354.284	435.059	465.151	235.434	508.981	312.127	473.998	431.296	0	0	235.166	548.162	0	133.485	453.461	599.017	201.147	535.856	602.165	123.133
gb|NP_899170_1|ARO_3000599|Erm(33)	38.7142	0	0	0	44.0013	0	29.3216	3.75604	0.474238	3856.23	0	1.77861	0	12.765	0	4706.4	3.05995	3.41697	2.27048	1418.11	0	18.0084	1.96513	2.06135	0.523264	38.6547	6.04035	0	0	42.24	0	0	0.907772	0	765.841	0	1031.09	231.921	11.4623	1.65193	8.11224	0	5.98326	0	0	23.6834	0	36.1996	133.989
gb|AAN82549_1|ARO_3003369|Escherichia	1174.76	0	1669.5	0	0	368.442	0	0	553.152	0	1781.36	1383.05	1250.54	883.567	0	32.394	816.549	727.302	0	1.56793	366.451	2245.65	2094.04	5.56565	500.136	0	0	0	0	3.04128	767.214	1793.31	877.452	0	130.359	1935.31	1715.59	0	0	22.301	2159.02	0	527.724	0	1074.7	1085.24	2404.72	2355.37	1543.35
[truncated: 244 more columns]
