# Supplementary material for: Impact of Probiotic B. infantis EVC001 Feeding in Premature Infants on the Gut Microbiome, Nosocomially Acquired Antibiotic Resistance, and Enteric Inflammation
Source: Front Pediatr. 2021 Feb 16;9:618009. doi: 10.3389/fped.2021.618009 (PMC7921802; doi:10.3389/fped.2021.618009)
Supplement: Supplementary file 6 [file Table_6.XLSX]

## Sheet: ARG by Treatment
ARG ID (CARD)	Bonferroni_P	Controls (RPKM mean)	EVC001 (RPKM mean)
gb|AAC76296_1|ARO_3000656|acrS	1.5e-07	110.667	21.4723
gb|NP_414618_4|ARO_3003843|leuO	1.75e-07	114.494	23.0025
gb|AAC75137_1|ARO_3000794|mdtC	3.63e-07	269.43	58.3223
gb|NP_415632_1|ARO_3003844|mfd	1.28e-06	94.4393	20.7293
gb|YP_489201_1|ARO_3003390|Escherichia	2.39e-06	48.0147	12.2422
gb|NP_462089_1|ARO_3003939|Salmonella	4.4e-06	0.868671	0.217683
gb|AAC76297_1|ARO_3000499|acrE	5.5e-06	268.405	72.9085
gb|BAA16547_1|ARO_3000027|emrA	6.05e-06	243.932	64.3592
gb|AFH35853_1|ARO_3001328|mdfA	7.46e-06	58.4101	16.0608
gb|YP_490697_1|ARO_3000491|acrD	9.09e-06	382.236	97.0242
gb|AAC76093_1|ARO_3002986|bacA	9.16e-06	300.753	79.6469
gb|BAE78084_1|ARO_3003548|mdtN	9.94e-06	230.269	62.3269
gb|BAE77595_1|ARO_3003303|Escherichia	1.15e-05	157.376	36.2945
gb|NP_311275_1|ARO_3000832|evgA	1.17e-05	69.0173	18.4336
gb|AAC76298_1|ARO_3000502|acrF	1.34e-05	103.161	27.5127
gb|AAC75138_1|ARO_3001330|mdtD	1.48e-05	110.36	29.2973
gb|AAC75429_1|ARO_3000833|evgS	1.69e-05	106.855	28.2709
gb|NP_309766_1|ARO_3000676|H-NS	1.85e-05	69.6242	18.7432
gb|BAE78082_1|ARO_3003550|mdtP	1.96e-05	225.965	54.5706
gb|AAC75733_1|ARO_3000074|emrB	2.16e-05	110.835	29.1133
gb|CAA77936_1|ARO_3004039|Escherichia	2.24e-05	97.5306	25.7647
gb|AAC75136_1|ARO_3000793|mdtB	2.31e-05	283.17	73.8292
gb|NP_417969_1|ARO_3003834|gadE	2.36e-05	63.0355	16.6467
gb|NP_414997_1|ARO_3003807|Escherichia	2.7e-05	94.0431	25.6406
gb|ACN32294_1|ARO_3000237|tolC	2.71e-05	98.9555	26.4926
gb|YP_491362_1|ARO_3003386|Escherichia	3.06e-05	357.437	95.329
gb|YP_491919_1|ARO_3000508|gadX	3.38e-05	15.1312	4.84516
gb|BAA11237_1|ARO_3000254|emrY	3.47e-05	122.631	31.6055
gb|AAC76539_1|ARO_3000796|mdtF	3.54e-05	114.411	31.3167
gb|NP_414995_1|ARO_3000216|acrB	3.75e-05	262.566	70.0698
gb|BAE77781_1|ARO_3000795|mdtE	3.79e-05	142.617	38.8789
gb|NP_312864_1|ARO_3000830|cpxA	3.91e-05	150.48	41.2832
gb|AAC74149_2|ARO_3001216|mdtH	4.05e-05	101.301	28.4099
gb|AAC75315_1|ARO_3002985|arnA	4.12e-05	79.4607	20.129
gb|ANK04027_1|ARO_3003838|gadW	4.51e-05	78.5765	10.5508
gb|AAC76733_1|ARO_3001215|mdtL	5.73e-05	150.572	41.4292
gb|NP_416292_1|ARO_3002818|msrB	6.3e-05	66.0146	18.348
gb|BAE78083_1|ARO_3003549|mdtO	6.36e-05	84.0885	23.5269
gb|BAE78116_1|ARO_3003576|PmrC	6.58e-05	88.5195	25.2618
gb|AAC75314_1|ARO_3003578|PmrF	7e-05	81.953	23.0991
gb|NP_415372_1|ARO_3003751|Escherichia	7.68e-05	38.9504	12.0554
gb|NP_415434_1|ARO_3003950|msbA	7.71e-05	231.785	61.7011
gb|BAA11236_1|ARO_3000206|emrK	8.2e-05	78.7612	22.4982
gb|AAC74603_2|ARO_3003378|Escherichia	0.000120146	52.5353	13.7779
gb|CDJ72593|ARO_3003889|Escherichia	0.000160603	301.873	80.1737
gb|YP_001440920_1|ARO_3000746|mepR	0.000177576	0.0421721	1.33228
gb|YP_002743273_1|ARO_3000616|mel	0.000224597	16.7832	0.209221
gb|YP_490321_1|ARO_3000828|baeR	0.00035896	80.8963	24.1529
gb|YP_001332362_1|ARO_3000838|arlR	0.000369511	0.0248872	1.75074
gb|YP_499945_1|ARO_3000839|arlS	0.000454365	0.0363805	2.34114
gb|NP_462096_1|ARO_3003317|Salmonella	0.00082452	456.02	138.361
gb|YP_489321_1|ARO_3001329|mdtG	0.000870925	343.255	95.1658
gb|EFF04178_1|ARO_3000309|emrD	0.00101241	368.332	103.261
gb|AIL15701|ARO_3003775|Escherichia	0.00103679	263.628	78.9619
gb|CDO13981_1|ARO_3003585|Klebsiella	0.00109453	39.0397	78.6917
gb|ABG91835_1|ARO_3002860|dfrA17	0.00122545	7.46842	0
gb|NP_416715_1|ARO_3003952|YojI	0.00140246	79.3311	26.3789
gb|AET10445_1|ARO_3004033|tetB(46)	0.00156961	0.15259	0.00744389
gb|ABR75897_1|ARO_3003373|Klebsiella	0.00164695	21.2471	46.0491
gb|AEJ33969_1|ARO_3000410|sul1	0.00229582	53.2621	1.13046
gb|YP_489794_1|ARO_3000263|marA	0.00241452	221.942	66.821
gb|BAA15934_1|ARO_3000829|baeS	0.00265291	104.602	38.279
gb|AAV80464_1|ARO_3000565|tet(38)	0.00327354	0.0482525	1.95952
gb|AAF17880_1|ARO_3002605|aadA5	0.0034943	34.8365	0
gb|NP_417544_5|ARO_3000024|patA	0.00396505	130.601	35.0257
gb|NP_415611_1|ARO_3004049|antibiotic	0.00424956	326.015	102.234
gb|YP_039482_1|ARO_3003301|Staphylococcus	0.00452344	0.059465	2.81216
gb|AAL08441_1|ARO_3002670|cat	0.00526431	34.422	0.00343813
gb|ADJ67256|ARO_3003319|Staphylococcus	0.0052709	0.0261257	1.15899
gb|AAS13767_1|ARO_3003839|Mrx	0.00715333	28.2838	0.00938133
gb|YP_001693238|ARO_3003923|oqxB	0.00889868	60.548	124.659
gb|AET10444_1|ARO_3004032|tetA(46)	0.010369	0.163353	0.0100999
gb|BAA03776_1|ARO_3000316|mphA	0.0113477	31.4902	0.00675958
gb|AAC75089_1|ARO_3003577|PmrE	0.0113983	189.643	55.267
gb|YP_040771_1|ARO_3003315|Staphylococcus	0.0141982	0.0611221	1.69251
gb|AHA80960_1|ARO_3001388|TEM-211	0.0167303	127.044	31.4073
gb|YP_500802_1|ARO_3003074|Staphylococcus	0.0186787	0.0647189	2.28139
gb|YP_039997_1|ARO_3003291|Staphylococcus	0.0188753	0.178306	2.64364
gb|ABR76005_1|ARO_3003380|Klebsiella	0.0203401	32.8604	62.9196
gb|CAQ03505_1|ARO_3001338|SHV-100	0.0260114	12.6942	24.7618
gb|YP_005226137_1|ARO_3003966|Klebsiella	0.0275723	53.8801	93.9506
gb|YP_039996_1|ARO_3003285|Staphylococcus_gb|YP_039996_1|ARO_3003287|Staphylococcus	0.0358437	0.0371982	1.38201
gb|NP_415804_1|ARO_3004045|antibiotic	0.0398327	110.475	39.5709
gb|AAU95768_1|ARO_3000026|mepA	0.0414352	0.0513643	1.91376
gb|CAC41008_1|ARO_3004041|Klebsiella	0.0423734	18.7066	33.9222
