# Supplementary material for: Impact of Probiotic B. infantis EVC001 Feeding in Premature Infants on the Gut Microbiome, Nosocomially Acquired Antibiotic Resistance, and Enteric Inflammation
Source: Front Pediatr. 2021 Feb 16;9:618009. doi: 10.3389/fped.2021.618009 (PMC7921802; doi:10.3389/fped.2021.618009)
Supplement: Supplementary file 7 [file Table_7.XLSX]

## Sheet: Supplementary_Table_7
Group (N)	No Probiotic (N = 28)	EVC001-fed (N = 29)
Measure	Mean (SD)	Mean (SD)	FDR-Adjusted P value	Significance level
Log10 B. infantis	2.3 (3.3)	8.3 (1.8)	P < 0.0001	****
Propionibacteriaceae (%)	0.7 (3.8)	1 (2)	0.0502	ns
Bifidobacteriaceae (%)	13.4 (29.8)	50.6 (24)	P < 0.0001	****
Bacteroidaceae (%)	5 (17.4)	0.5 (2.8)	0.31	ns
Staphylococcaceae (%)	17.4 (32.5)	2.6 (6.7)	0.358	ns
Enterococcaceae (%)	7.9 (21.1)	1.5 (1.7)	0.31	ns
Streptococcaceae (%)	4.1 (13.8)	0.2 (0.8)	0.54	ns
Unclassified Clostridiales (%)	0.3 (0.8)	0.3 (0.7)	0.158	ns
Veillonellaceae (%)	2.9 (9.1)	3 (5.2)	0.496	ns
Enterobacteriaceae (%)	44.2 (43.3)	39 (28.3)	0.981	ns
other (%)	4.2 (11.3)	1.3 (2.7)	0.496	ns
Cluster Identity (_2 < 0.0001)	n (%)	n (%)
B. longum species	4 (14%)	23 (79%)	_2 < 0.0001	****
Staphylococcus epidermidis	16 (57%)	4 (14%)
Escherichia species	8 (29%)	2 (7%)
